# Supplementary material for: RSPO3 impacts body fat distribution and regulates adipose cell biology in vitro
Source: Nat Commun. 2020 Jun 3;11:2797. doi: 10.1038/s41467-020-16592-z (PMC7271210; doi:10.1038/s41467-020-16592-z)
Supplement: Supplementary file 4 — Supplementary Data 1 [file 41467_2020_16592_MOESM4_ESM.xlsx]

## Sheet: coloc
RSPO3 WHRadjBMI signals co-localise with subcutaneous adipose tissue cis-eQTLs
			WHRadjBMI GWAS							Subcutaneous adipose cis-eQTL							Colocalistaion with primary cis-eQTL Signal
Locus	Chr	Gene	Index SNP	Chr	BP	EA/NEA	EAF	BETA (SE)	P value	Index SNP	Chr		EA/NEA	EAF	BETA (SE)	P value	PP3 (%)	PP4 (%)	PP3 + PP4 (%)	PP4/PP3	r2	r2 with rs1936807
RSPO3	6	RSPO3	rs72959041	6	127454893	A/G	0.042	0.098 (0.004)	2.17131e-109	rs577721086	6	127440047	C/T	0.054	0.851 (0.118)	4.66434e-13	0.0001	99.92	99.9201	999200	0.979
	6	RSPO3	rs2489629	6	127476717	T/C	0.56	0.022 (0.002)	8.79179e-38	rs2503111	6	127468188	A/G	0.55	0.296 (0.053)	3.02593e-08	10.6	89.4	100	8.43396	0.984	0.898

## Sheet: credible set
Supplementary Data 1. GWAS 99% credible sets
	Index variant	SNPs	Interval (bp)	Interval start (bp)	Interval stop (bp)	chr	pos	rsID	Posterior probability of association
GWAS credible set for rs72959041	rs72959041	1	1	127454893	127454893	6	127454893	rs72959041	1
GWAS credible set for rs2489629	rs2489629	13	72284	127455821	127528104	6	127490599	rs2489631	0.209762
						6	127476717	rs2489629	0.206617
						6	127501926	rs2503326	0.191298
						6	127509157	rs7745274	0.168008
						6	127455821	rs2489623	0.0827135
						6	127521127	rs4318902	0.0717201
						6	127477268	rs1936809	0.0134808
						6	127475433	rs4382293	0.0134608
						6	127528104	rs6914968	0.0101156
						6	127457260	rs2503322	0.00632587
						6	127481154	rs4644087	0.00614724
						6	127476516	rs1892172	0.00592422
						6	127463376	rs2503107	0.00447407
