# Supplementary material for: RSPO3 impacts body fat distribution and regulates adipose cell biology in vitro
Source: Nat Commun. 2020 Jun 3;11:2797. doi: 10.1038/s41467-020-16592-z (PMC7271210; doi:10.1038/s41467-020-16592-z)
Supplement: Supplementary file 6 — Source Data [file 41467_2020_16592_MOESM6_ESM.xlsx]

## Sheet: Table 2
Table 2
						RSPO3/18S
		age (y)	BMI (kg/m2)	menopause status	meno_1	Abdo AP	Glut AP	Abdo ADS	Glut ADS	Android fat mass (g)	SC Android fat mass(g)	Andr Visceral fat mass (g)	Gynoid fat mass (g)	Leg fat mass (g)	Android/Gynoid fat ratio	Android/Leg fat ratio	Tissue Android, % fat	Tissue Gynoid, % fat	Tissue Leg, % fat	% Total fatmass
	Female-1	49.1389	24.2347	pre	1	1.55706	0.722088	5.15628	2.07981	1536.91	1278.56	258.345	3952.78	7946.42	0.388816	0.193409	34.8951	37.7348	35.6705	32.9112
	Female-2	37.4812	33.6455	pre	1	2.19176	1.45072	8.60489	3.32289	3704.79	2504.38	1200.41	6696.04	14350.3	0.55328	0.258167	52.0733	47.5064	44.8117	44.0071
	Female-3	51.0472	33.9493	post	2	0.167485	0.361331	12.3247	2.43829	3835.76	2714.7	1121.07	7029.63	15335.4	0.545657	0.250125	55.3055	54.0576	51.1967	49.7095
	Female-4	51.5099	33.5975	pre	1	0.218256	0.503311	9.41805	1.6072	3928.77	2706.87	1221.9	6685.45	14156.7	0.587659	0.277519	54.021	48.5398	44.6033	44.8951
	Female-5	51.7974	25	pre	1	0.269404	1.50534	5.1009	0.917487	1794.5	1248.55	545.947	3873.13	7978	0.46332	0.224931	41.3663	42.7438	39.4725	38.2535
	Female-6	53.2238	26.1749	pre	1	0.104056	0.131485	4.78364	1.50874	2707.71	2126.78	580.934	4498	8888.87	0.601981	0.304618	47.5807	42.0704	39.0921	38.9835
	Female-7	37.6016	35.261	pre	1	0.984789	7.91052	4.28522	1.67825	4408.77	3127.02	1281.75	7843.57	14891.7	0.562087	0.296056	57.7428	52.6575	48.3035	48.198
	Female-8	65.4209	30.6701	post	2	0.362907	0.268373	8.62074	5.77385	3516.12	2484.59	1031.53	5349.43	9243.15	0.657289	0.380403	52.7642	43.5367	38.7673	42.3278
	Female-9	54.2286	24.2215	post	2	2.06757	3.9794	3.70857	1.70574	1966.03	1312.17	653.862	3121.46	5948.49	0.629842	0.330509	45.5271	36.4856	34.9226	37.2885
	Female-10	52.3176	24.0955	pre	1	0.369322	1.60323	5.55461	1.38554	2242.23	1338.38	903.852	3092.67	6004.41	0.725015	0.373431	46.2989	33.8759	29.525	36.1052
	Female-11	51.7755	27.435	post	2	0.273398	0.428816	7.63335	1.95193	2397.51	1653.12	744.393	4269.94	7551.9	0.561487	0.317472	42.9765	36.6779	33.3213	36.2107
	Female-12	49.243	23.3241	pre/peri	1	0.268196	0.293672	6.94629	2.00484	2088.69	1835.14	253.559	4861.63	10730.3	0.429628	0.194653	38.2454	41.8184	41.7005	36.3586
	Female-13	42.4997	25.6833	pre	1	0.185899	0.28807	5.79859	2.66474	1940.36	1710.17	230.186	5202.86	11440.3	0.372941	0.169607	37.9901	43.0618	42.4335	36.5441
	Female-14	48.5092	24.2275	sterilised	1	0.723532	1.26505	16.3604	1.35676	1671.71	1273.36	398.347	3573.51	8146.33	0.467806	0.20521	39.5721	40.0862	37.5196	35.6401
	Female-15	48.1725	26.7818	pre	1	0.417926	0.579915	5.42894	0.876259	2344.46	1930.57	413.89	5714.69	11625.1	0.410252	0.201673	45.3196	46.8344	44.929	40.6553
	Female-16	49.1937	25.2926	pre	1	0.161452	0.195551	5.66421	3.80147	1644.83	1123.29	521.541	3396.31	6172.76	0.484298	0.266466	35.2146	33.8789	28.4209	28.7541
	Female-17	38.1246	25.9645	pre	1	0.535695	1.01456	9.29321	2.55809	1739.37	1307.81	431.569	3937.65	7682.42	0.441729	0.22641	38.3377	39.2517	37.146	34.9427
	Female-18	56.2272	33.4124	pre	1	0.27255	0.55839	18.675	5.02988	4572.67	3382.62	1190.05	7286.3	17379.7	0.62757	0.263104	58.7999	52.0478	50.4058	49.5445
	Female-19	44.6598	23.7783	pre	1	0.248599	0.325962	7.80547	4.09653	652.95	413.046	239.904	4342.81	7780.25	0.150352	0.0839241	13.1876	30.143	28.0378	20.6259
	Female-20	45.7331	24.9135	pre	1	0.209275	0.0933595	9.37521	1.51006	1798.2	1415.65	382.552	4679.66	8756.41	0.384258	0.205358	35.6065	38.3384	36.6758	33.8191
	Female-21	49.076	30.5622	pre	1	0.480138	0.246994	10.9118	2.58857	2843.67	2176.42	667.256	8004.22	15925.2	0.355271	0.178564	48.8985	54.1444	50.2955	45.8609
	Female-22	43.3977	26.3107	pre	1	1.17489	1.38562	7.46418	1.43968	2396.65	1909.21	487.443	5404.25	10451.7	0.443475	0.229307	49.4636	49.0805	46.5606	43.8764
	Female-23	38.6146	24.4541	pre	1	2.02025	4.84422	1.81378	1.86526	1912.98	1630.77	282.203	4334.32	8942.99	0.441355	0.213908	41.5924	41.137	38.7696	36.8281
	Female-24	48.2327	22.2214	pre/peri	1	0.213532	0.384497	4.1497	1.9137	1404.96	1261.06	143.898	3658.92	8284.71	0.383981	0.169584	35.2701	41.0692	41.6109	35.102
	Female-25	42.3874	25.1172	pre	1	0.373925	1.23795	2.5166	2.00958	1333.87	1145.61	188.259	4363.21	8624.89	0.305708	0.154654	33.1112	40.3107	36.0329	32.6115
	Female-26	52.7611	34.8377	pre/peri	2	0.413121	0.154635	4.85772	3.99292	4619.14	2409.77	2209.37	5327.92	10577.7	0.866969	0.436685	55.6185	40.7743	36.6209	43.3205
	Female-27	45.8207	25.1392	pre	1	1.17957	0.840162	3.80388	1.4191	1598.01	1552.9	45.1098	4580.4	8670.93	0.348881	0.184296	31.4026	36.7079	35.3671	30.7736
	Female-28	51.4251	23.4906	pre	1	0.802498	0.956759	3.0427	2.75891	1027.7	812.295	215.404	3511.42	7906.2	0.292673	0.129986	25.0471	33.2789	34.9476	28.6306
	Female-29	38.6585	30.5619	pre	1	0.097847	0.673839	6.82116	4.28401	3179.68	2293.92	885.763	5973.61	13547.5	0.532288	0.234706	55.8143	51.3123	50.5493	49.6017
	Female-30	50.6037	25.502	post	2	0.605426	0.60351	11.2025	2.83644	2283.67	1765.42	518.251	5291.3	10703	0.43159	0.213367	41.5196	41.2659	40.4882	37.0377
	Female-31	45.6454	23.263	pre	1	1.29838	0.273217	3.49818	2.12261	644.021	542.386	101.636	2950.05	6602.59	0.218309	0.0975407	16.8581	29.5539	30.794	22.5719
	Female-32	52.8953	24.8016	peri	2	0.384433	0.626651	4.04669	2.83461	1194.46	923.47	270.993	3432.04	7449.79	0.348033	0.160335	28.0921	33.3278	29.7529	27.1634
	Female-33	53.5551	32.4211	post	2	0.308674	1.53417	4.33218	3.9376	3500.09	1854.48	1645.61	5277.2	10262	0.663247	0.341074	52.6491	45.4785	41.3746	44.9206
	Female-34	49.4292	28.6505	post	2	0.377223	0.0800737	4.16985	1.25676	3123.91	2386.21	737.704	6831.97	14375.2	0.457249	0.217312	51.8	51.3017	47.2379	45.3799
	Female-35	53.7851	22.112	pre	1	0.28612	0.651507	5.81077	1.9455	927.518	767.512	160.006	3544.24	7182.22	0.261697	0.129141	26.3967	36.2459	34.9707	29.6606
	Female-36	51.1403	22.2599	pre	1	0.0763711	0.131488	14.9562	3.94686	478.659	472.733	5.92598	2606.12	5591.34	0.183667	0.0856072	12.8791	29.9511	29.096	21.8006
	Female-37	50.6886	28.5388	post	2	0.164611	0.0574118	14.4465	5.0096	2411.79	1842.71	569.089	7411.73	16746.3	0.325402	0.14402	42.2119	51.4276	49.4954	43.03
	Female-38	58.4093	26.8887	post	2	0.484952	0.764953	2.33337	0.752773	2231.49	1450.49	780.997	3984.52	8734.24	0.560039	0.255487	48.0357	41.4817	40.5371	40.4235
	Female-39	64.0383	33.4372	post	2	0.578325	0.658473	5.15939	2.32739	3506.76	1862.02	1644.74	5914.4	13567.7	0.592919	0.258464	51.317	43.0655	42.9348	42.9299
	Female-40	66.2834	30.8825	post	2	2.00675	4.56309	7.77481	2.42468	4753.25	2571.89	2181.36	7814.46	15532.6	0.608263	0.306019	59.9185	51.0926	49.6286	49.9162
	Female-41	65.5086	29.1154	post	2	0.426368	0.501622	5.85352	1.5924	2856.33	1656.34	1199.99	5717.93	13191.4	0.49954	0.21653	47.4795	47.0453	47.7261	43.7352
	Female-42	67.4278	27.3033	post	2	0.314924	0.671863	9.62945	4.83137	2298.49	1328.82	969.674	4132.11	8060.34	0.556252	0.285161	47.5292	42.715	38.7062	40.597
	Female-43	63.2827	28.1741	post	2			3.05172	1.20292	3094.1	1922.99	1171.11	6884.48	13234.4	0.449431	0.233793	49.1858	47.861	43.1156	42.3301

## Sheet: Figure 1
	Fig. 1b					Fig. 1d					Fig. 1e					Fig. 1g					Fig. 1h					Fig. 1i
		% rs577721086-C					% rs577721086-C					% rs577721086-C					% rs1892172-A					% rs1892172-A					% rs1892172-A
		Abdo AT	Glut AT	gDNA			Abdo ADS	Glut ADS	gDNA			Abdo AP	Glut AP	gDNA			Abdo AT	Glut AT	gDNA			Abdo ADS	Glut ADS	gDNA			Abdo AP	Glut AP	gDNA
	Female 1	54.1421	71.7284	54.3424		Female 1	73.4776	69.7202	51.9528		Female 1	65.5774	38.2177	51.9528		Female 1	59.7347	66.4975	50.3987		Female 1	54.1373	64.55	48.9485		Female 1	52.0717	50.5407	49.0979
	Female 2	64.8635	73.2687	46.2493		Female 2	66.4477	76.3793	57.8577		Female 2	58.0713	52.8849	57.8577		Female 2	64.2435	72.5185	49.5052		Female 2	58.8691	59.0431	51.1336		Female 2	30.429	35.3877	51.7892
	Female 3	69.5105	66.4423	50.0658		Female 3	63.2456	80.4727	46.2219		Female 3	66.6284	54.1096	46.2219		Female 3	57.7099	61.7054	49.0388		Female 3	56.9441	57.045	49.3785		Female 3	34.55	31.3866	50.2611
	Female 4	62.3646	66.6803	53.9991		Female 4	67.1341	80.5704	48.8108		Female 4	59.9313	58.4592	48.8108		Female 4	49.6108	77.6048	49.9117		Female 4	57.9552	66.118	49.7507		Female 4	56.4668	50.2629	48.4541
	Female 5	65.2607	62.5871	49.107		Female 5	69.11	65.1291	50.3286		Female 5	61.283	57.5438	50.3286		Female 5	57.1699	59.1454	48.4035		Female 5	60.1855	67.681	50.818		Female 5	67.9649	60.1367	50.6344
	Female 6	70.8545	86.43	49.6436		Female 6	77.1389	79.8839	50.903		Female 6	51.194	53.264	50.903		Female 6	70.1093	85.6832	49.7108		Female 6	61.0832	76.207	50.0586		Female 6	50.4609	51.9312	50.6405
	Female 7	73.3627	67.8551	44.4184		Female 7	61.0307	68.6062	50.2619		Female 7	51.45	55.7265	50.2619		Female 7	42.3778	54.4769	50.291		Female 7	50.0181	53.3116	49.1587		Female 7	62.2373	63.417	50.3812
	Male 1	78.5555	60.6696	53.0336		Female 8	61.6374	74.889	46.895		Female 8	75.7064	70.5681	46.895		Female 8	50.03	62.5011	51.1101		Female 8	61.7163	73.0886	49.8401		Female 8	51.7098	51.288	50.3007
	Male 2	55.0937	63.512	56.3789		Female 9	69.8518	78.6511	48.7299		Female 9	51.2145	49.751	48.7299		Female 9	61.7008	63.5863	49.2037		Female 9	58.2936	63.2819	51.2564		Female 9	45.3355	48.5695	49.1603
	Male 3	68.3077	66.5929	48.4639		Female 10	67.14	74.0292	48.0398		Female 10	59.279	53.8603	48.0398		Female 10	60.9588	53.3753	50.2312		Female 10	54.8387	55.9502	52.2073		Female 10	57.9832	48.5413	49.0265
	Male 4	71.3172	77.3457	50.8868												Female 11	59.9598	70.2522	49.2859		Female 11	58.4195	58.597	48.9646		Female 11	33.6812	22.6807	50.5615
	Male 5	67.5954	46.0826	52.4738												Female 12	53.82	56.407	51.1164		Female 12	51.4591	55.768	49.3485		Female 12	50.9934	47.5394	47.4092
	Male 6	72.506	66.565	44.4071												Female 13	44.8519	51.2158	49.4784		Female 13	58.188	70.4132	50.8223		Female 13	53.0891	54.4552	50.6502
	Male 7	55.5935	68.7501	46.5345												Female 14	53.4628	62.9341	51.0185		Female 14	57.5372	56.9217	49.3932		Female 14	54.3971	47.7253	49.4163
																Female 15	61.8695	59.9837	50.5849		Female 15	54.8684	56.2327	49.6891		Female 15	78.6672	74.2125	51.8131
																Male 1	56.5905	57.5523	50.357		Female 16	62.0159	72.373	49.6487		Female 16	59.6479	56.2902	48.8558
																Male 2	57.0617	65.1135	51.3687		Female 17	66.4197	67.0824	49.5831		Female 17	52.3121	51.599	53.113
																Male 3	62.6244	61.2039	50.63							Female 18	53.956	48.8582	49.0811
																Male 4	62.4929	56.9875	48.0289							Female 19	48.9425	39.5373	49.354
																Male 5	48.2584	59.4718	49.0013
																Male 6	50.5874	55.2663	50.2341
																Male 7	51.3355	72.2091	49.8698
																Male 8	52.5931	46	52.1986
																Male 9	48.9723	63.5644	49.2484
																Male 10	49.6019	54.1618	48.7712
																Male 11	51.9326	56.4151	50.9526
																Male 12	54.151	69.8441	49.2557
																Male 13	55.5887	74.6773	50.3657
																Male 14	54.387	58.6015	49.3339
																Male 15	48.3212	44.4464	50.8845
																Male 16	52.8908	74.8711	49.9538
																Male 17	61.7867	68.3468	50.257
	Fig. 1j	Abdo-Females					Fig. 1k				Cumulative Frequency (%)
		Median cell weight (g)									Abdo cell size (µm2 )
		rs72959041 genotype						age (y)	BMI (kg/m2)		< 500	1000	1500	2000	2500	3000	3500	4000	4500	5000	5500	6000	6500	7000	7500	8000	8500	9000	9500	10000	10500	11000	11500	12000	12500	13000	13500	14000	14500	15000	15500	16000	16500	17000	17500	18000	18500	19000	19500
		GG	GA				F-rs72959041 -GA-1	55.0062	21.1		4.67649	14.8623	24.4074	34.5932	43.8821	54.3242	64.1256	73.5426	80.4612	86.419	91.6079	94.0423	96.3485	98.0141	98.6547	99.0391	99.4875	99.5516	99.6797	99.7438	99.8078	99.9359	99.9359	99.9359	99.9359	99.9359	99.9359	99.9359	100	100	100	100	100	100	100	100	100	100	100
	Pair 1	2.26e-07	1.35e-07				F-rs72959041 -GA-2	51.3922	23.8		4.34057	14.0234	20.7846	25.7095	31.8865	39.9833	47.4958	56.2604	65.7763	74.207	79.9666	85.5593	89.8164	92.9048	95.0751	96.995	97.6628	98.4975	99.0818	99.4157	99.4992	99.7496	99.8331	99.8331	99.9165	100	100	100	100	100	100	100	100	100	100	100	100	100	100
	Pair 2	1.5e-07	2.03e-07				F-rs72959041 -GA-3	44.5832	24.9		4.35393	14.7472	23.3146	33.5674	41.1517	47.3315	56.1798	62.9213	69.9438	75.8427	81.4607	85.3933	90.0281	93.8202	95.6461	97.6124	98.736	99.1573	99.7191	99.7191	99.8596	99.8596	99.8596	99.8596	99.8596	99.8596	99.8596	99.8596	99.8596	100	100	100	100	100	100	100	100	100	100
	Pair 3	1.7e-07	1.65e-07				F-rs72959041 -GA-4	48.1123	27		4.93562	12.8755	21.6738	27.0386	36.2661	45.4936	55.794	62.6609	71.03	77.6824	84.7639	90.3433	93.9914	95.7082	97.2103	98.4979	99.1416	99.5708	99.5708	99.7854	99.7854	99.7854	99.7854	99.7854	100	100	100	100	100	100	100	100	100	100	100	100	100	100	100
	Pair 4	1.36e-07	1.69e-07				F-rs72959041 -GA-5	53.3799	27.3		1.74603	14.7619	26.9841	34.127	41.746	49.2063	56.8254	64.2857	70.3175	75.873	81.746	85.873	89.6825	92.381	94.6032	95.7143	96.6667	97.7778	98.8889	99.2063	99.5238	99.6825	99.6825	99.6825	99.6825	99.8413	99.8413	99.8413	99.8413	99.8413	99.8413	99.8413	100	100	100	100	100	100	100
	Pair 5	3.39e-07	1.55e-07				F-rs72959041 -GA-6	47.7673	31.2		1.41593	9.02655	14.6018	20.0885	24.0708	29.292	33.3628	37.6106	41.7699	46.6372	50.885	55.0442	59.7345	65.3982	70.0885	74.5133	77.3451	81.5929	84.6903	87.6991	90.708	92.8319	93.9823	95.1327	95.8407	96.9912	97.5221	98.4071	98.7611	99.115	99.3805	99.469	99.5575	99.5575	99.5575	99.646	99.646	99.646	99.823
	Pair 6	2.01e-07	3.65e-07				F-rs72959041 -GA-7	53.8152	32.1		4.97238	13.9963	20.0737	26.8877	30.0184	33.8858	38.3057	44.0147	49.3554	54.3278	61.6943	66.8508	73.2965	79.7422	83.6096	86.0037	90.2394	92.081	93.3702	95.0276	95.9484	97.7901	98.3425	99.0792	99.2634	99.6317	99.6317	99.6317	99.6317	99.6317	99.8158	99.8158	99.8158	100	100	100	100	100	100
	Pair 7	4.21e-07	2.83e-07				F-rs72959041 -GA-9	49.848	23.5		10.2639	28.1525	37.1457	46.7253	55.132	63.4409	71.3587	78.2014	84.653	89.9316	93.1574	94.8192	96.9697	98.3382	98.9247	99.218	99.8045	99.8045	99.9022	99.9022	99.9022	99.9022	99.9022	99.9022	99.9022	99.9022	100	100	100	100	100	100	100	100	100	100	100	100	100
	Pair 8	1.08e-07	9.28e-08				F-rs72959041 -GA-10	46.9952	24.2		4.87805	17.8492	26.1641	33.1486	39.4678	45.5654	51.2195	57.9823	62.6386	67.7384	73.7251	78.8248	83.1486	87.1397	90.7982	93.0155	95.3437	96.7849	97.6718	98.7805	99.1131	99.3348	99.3348	99.6674	99.6674	99.8891	99.8891	99.8891	99.8891	99.8891	99.8891	99.8891	99.8891	100	100	100	100	100	100
	Pair 9	6.37e-08	1.8e-07				F-rs72959041 -GA-11	49.9302	27.3		2.25653	9.26366	18.2898	25.1781	33.7292	39.4299	44.6556	49.4062	53.8005	60.8076	67.696	72.9216	78.5036	82.304	86.1045	90.38	93.4679	95.3682	96.5558	97.2684	97.981	98.6936	99.7625	99.7625	99.7625	99.7625	99.7625	99.8812	100	100	100	100	100	100	100	100	100	100	100
	Pair 10	9.72e-08	2.41e-07				F-rs72959041 -GA-12	66.976	29.3		2.4911	7.33096	12.669	16.9395	21.0676	25.9786	31.6726	37.0819	43.0605	48.968	54.5196	60.7117	65.2669	70.8185	75.516	80.4982	83.5587	87.5445	89.8932	92.0996	94.4484	95.8719	97.0819	98.0071	98.2206	99.0036	99.4306	99.7153	99.7153	99.8577	99.9288	99.9288	99.9288	100	100	100	100	100	100
	Pair 11	2.04e-07	3.34e-07				F-rs72959041 -GA-13	52.1259	32.6		2.86554	11.3152	19.0301	24.6143	29.2432	34.6804	40.6319	45.4813	50.6245	56.3556	60.9111	65.9809	71.8589	75.9735	80.529	84.2763	87.2888	90.3747	92.7994	94.2689	95.5915	96.9875	97.8692	98.3835	98.8244	99.1918	99.4857	99.7796	99.9265	100	100	100	100	100	100	100	100	100	100
	Pair 12	5.17e-07	2.69e-07				F-rs72959041 -GA-14	52.2574	24.8		4.66102	28.3898	37.2881	47.0339	55.5085	65.2542	73.3051	80.9322	84.7458	90.2542	92.3729	94.0678	97.4576	98.7288	99.1525	100	100	100	100	100	100	100	100	100	100	100	100	100	100	100	100	100	100	100	100	100	100	100	100
	Pair 13	1.59e-07	9.05e-08				F-rs72959041 -GA-15	46.256	27.6		4.32258	16.129	26.5161	32.129	38	42.9032	48.3871	53.6774	58.7097	65.0968	69.4839	74.1935	78.5161	82.8387	86.0645	88.8387	90.3226	92.7742	94.6452	96.3226	97.4839	97.9355	98.4516	98.9677	99.2258	99.5484	99.7419	99.9355	99.9355	99.9355	99.9355	100	100	100	100	100	100	100	100
	Pair 14	6.19e-08	2.01e-07
							F-rs72959041 -GG-1	53.7851	22.112		3.7694	12.1951	18.6253	22.3947	28.1596	35.0333	42.1286	51.2195	60.0887	70.7317	78.0488	84.2572	89.8004	91.5743	93.7916	96.4523	97.3392	98.6696	99.7783	100	100	100	100	100	100	100	100	100	100	100	100	100	100	100	100	100	100	100	100
							F-rs72959041 -GG-2	54.2286	24.2215		8.44156	20.1299	28.8961	35.3896	42.8571	50.3247	57.4675	63.3117	69.1558	76.6234	82.1429	87.013	90.2597	91.2338	93.8312	95.7792	97.4026	98.3766	98.7013	99.6753	99.6753	99.6753	100	100	100	100	100	100	100	100	100	100	100	100	100	100	100	100	100
							F-rs72959041 -GG-3	43.5537	24.4995		6.55562	19.6668	28.3718	34.6588	39.8173	46.2654	53.4659	60.2902	66.7383	72.0043	77.9688	83.396	88.9844	91.5637	94.1429	95.9162	97.9044	98.6029	98.979	99.3015	99.6776	99.7851	99.9463	100	100	100	100	100	100	100	100	100	100	100	100	100	100	100	100
							F-rs72959041 -GG-4	48.1725	26.7818		0.719424	7.73381	17.2662	26.7986	41.7266	55.9353	68.5252	78.777	85.9712	91.1871	93.705	96.4029	97.8417	98.3813	98.9209	98.9209	99.4604	99.6403	99.6403	99.8201	99.8201	100	100	100	100	100	100	100	100	100	100	100	100	100	100	100	100	100	100
							F-rs72959041 -GG-5	53.2238	26.1749		1.97368	6.25	12.1711	18.0921	21.3816	23.6842	27.6316	33.8816	38.4868	47.0395	54.2763	61.5132	67.7632	73.3553	77.6316	82.5658	89.1447	90.7895	92.1053	93.75	97.0395	97.6974	98.6842	98.6842	98.6842	99.3421	99.3421	99.6711	100	100	100	100	100	100	100	100	100	100	100
							F-rs72959041 -GG-6	49.87	29.68		6.37363	15.3846	25.7143	34.9451	38.9011	43.2967	48.7912	53.8462	57.5824	59.7802	62.4176	65.4945	69.4505	72.967	75.3846	78.022	80.8791	83.2967	85.7143	87.6923	89.8901	91.4286	92.5275	93.8462	95.3846	96.044	96.044	96.4835	96.4835	97.3626	97.5824	98.6813	98.6813	98.9011	99.1209	99.1209	99.3407	99.3407	99.5604
							F-rs72959041 -GG-7	53.5551	32.4211		0.724638	3.38164	7.72947	12.5604	16.9082	20.2899	23.913	30.6763	33.5749	40.5797	45.6522	50.4831	56.2802	63.285	70.5314	75.6039	81.8841	86.9565	90.0966	92.2705	95.1691	95.8937	97.1014	98.0676	98.5507	98.7923	99.2754	99.7585	99.7585	99.7585	99.7585	99.7585	99.7585	100	100	100	100	100	100
							F-rs72959041 -GG-9	50.7433	23.2558		0	20.8589	32.5153	44.1718	50.9202	61.9632	67.4847	75.4601	81.5951	83.4356	87.1166	92.0245	96.319	96.319	98.773	98.773	99.3865	99.3865	99.3865	99.3865	99.3865	99.3865	100	100	100	100	100	100	100	100	100	100	100	100	100	100	100	100	100
							F-rs72959041 -GG-10	43.7919	25.1429		11.4943	33.3333	45.4023	53.7356	60.9195	67.5287	73.5632	77.8736	82.1839	86.2069	89.3678	90.5172	92.8161	93.9655	94.5402	95.6897	96.2644	96.8391	97.7011	97.9885	98.8506	99.1379	99.1379	99.1379	99.1379	99.4253	99.7126	99.7126	99.7126	99.7126	99.7126	99.7126	99.7126	100	100	100	100	100	100
							F-rs72959041 -GG-11	47.9452	26.4		8.98123	25.4692	36.193	45.4424	54.0214	59.2493	62.7346	67.2922	71.4477	73.0563	76.5416	79.8928	83.1099	85.1206	86.9973	88.6059	91.1528	91.9571	92.8954	94.6381	95.5764	96.6488	97.185	97.5871	98.2574	98.5255	98.6595	98.7936	99.1957	99.5979	99.5979	99.5979	99.5979	99.7319	99.7319	99.7319	99.7319	99.866	99.866
							F-rs72959041 -GG-12	65.5086	29.1154		6.19902	19.0865	26.5905	33.4421	38.6623	41.925	47.3083	53.0179	57.2594	62.4796	69.168	73.7357	78.1403	81.8923	86.46	88.7439	91.354	94.1272	96.0848	97.553	98.0424	98.5318	99.5106	99.5106	99.5106	99.5106	99.5106	99.6737	99.6737	100	100	100	100	100	100	100	100	100	100
							F-rs72959041 -GG-13	51.0472	33.9493		0.350877	1.75439	2.80702	5.26316	9.12281	13.6842	19.2982	23.1579	25.9649	31.2281	36.4912	41.7544	45.9649	53.6842	58.9474	68.4211	74.386	79.6491	83.5088	89.1228	92.6316	94.0351	94.386	97.193	98.5965	99.2982	99.2982	99.6491	100	100	100	100	100	100	100	100	100	100	100
							F-rs72959041 -GG-14	54.5572	25.644		2.82752	19.2271	27.5212	35.9095	42.0358	47.8794	56.0792	61.5457	69.4628	76.6258	81.6211	86.5221	89.1612	91.4232	93.7795	96.4185	97.0782	98.0207	99.0575	99.1517	99.5287	99.623	99.9057	100	100	100	100	100	100	100	100	100	100	100	100	100	100	100	100
							F-rs72959041 -GG-15	43.8877	25.5593		13.8329	32.2767	46.3977	54.4669	64.8415	72.9107	78.098	83.5735	87.6081	91.0663	93.3718	94.5245	95.6772	96.2536	97.4063	98.2709	98.5591	98.8473	99.1354	99.7118	99.7118	99.7118	100	100	100	100	100	100	100	100	100	100	100	100	100	100	100	100	100
	Fig. 1l	Glut-Females					Fig. 1m				Cumulative Frequency (%)
		Median cell weight (g)									Glut cell size (µm2 )
		rs72959041 genotype						age (y)	BMI (kg/m2)		< 500	1000	1500	2000	2500	3000	3500	4000	4500	5000	5500	6000	6500	7000	7500	8000	8500	9000	9500	10000	10500	11000	11500	12000	12500	13000	13500	14000	14500	15000	15500	16000	16500	17000	17500	18000	18500	19000	19500
		GG	GA				F-rs72959041 -GA-1	55.0062	21.1		4.71014	13.7681	22.4638	30.4348	36.7754	44.2029	53.8043	61.7754	70.471	80.6159	87.5	92.2101	94.9275	96.3768	97.2826	98.913	99.2754	99.4565	99.6377	99.6377	99.6377	99.8188	99.8188	99.8188	99.8188	99.8188	99.8188	100	100	100	100	100	100	100	100	100	100	100	100
	Pair 1	2.36e-07	1.72e-07				F-rs72959041 -GA-2	51.3922	23.8		1.75809	8.3685	15.4008	21.4487	27.4262	32.3488	37.6231	43.6709	51.8284	57.8762	63.5724	70.1125	76.7932	80.872	85.3727	89.0295	92.4051	93.8819	95.7103	96.8354	97.7496	98.5232	98.9451	99.2968	99.4374	99.5077	99.6484	99.7187	99.7187	99.7187	99.7187	99.7187	99.7187	99.7187	99.7187	99.7187	99.9297	99.9297	99.9297
	Pair 2	2.66e-07	2.63e-07				F-rs72959041 -GA-3	44.5832	24.9		3.50877	11.7609	18.9734	25.4061	32.2937	38.9864	44.9643	51.9168	57.7648	63.6127	68.2911	74.9188	80.1819	84.5354	89.2138	92.2027	94.0871	95.7115	97.011	97.8558	98.4405	98.7654	99.0253	99.2203	99.2853	99.4152	99.6101	99.6751	99.7401	99.87	99.87	99.935	99.935	99.935	99.935	99.935	99.935	99.935	100
	Pair 3	1.29e-07	2.2e-07				F-rs72959041 -GA-4	48.1123	27		3.1746	10.4056	14.8148	19.0476	23.2804	28.2187	32.2751	37.7425	44.7972	53.7919	61.0229	67.1958	73.7213	80.2469	85.3616	89.418	93.2981	96.2963	98.5891	99.1182	99.2945	99.6473	99.6473	99.6473	99.8236	99.8236	100	100	100	100	100	100	100	100	100	100	100	100	100
	Pair 4	1.9e-07	3.06e-07				F-rs72959041 -GA-5	53.3799	27.3		3.67534	15.7734	22.8178	29.8622	35.0689	42.1133	48.5452	55.4364	60.7963	67.3813	71.2098	76.876	81.1639	84.8392	88.8208	91.8836	93.2619	96.0184	97.2435	98.1623	98.7749	99.2343	99.6937	99.8469	99.8469	99.8469	99.8469	99.8469	100	100	100	100	100	100	100	100	100	100	100
	Pair 5	2.92e-07	1.97e-07				F-rs72959041 -GA-6	47.7673	31.2		2.32945	12.5624	20.2995	25.8735	31.6972	36.6057	41.0982	44.6755	48.2529	51.3311	54.9085	58.6522	64.0599	67.7205	70.0499	72.2962	75.8735	79.0349	81.5308	84.1098	86.6889	88.7687	91.1814	92.4293	93.7604	95.1747	96.173	97.0882	97.5874	98.0033	98.2529	98.5025	98.6689	98.6689	98.9185	99.0017	99.0849	99.1681	99.1681
	Pair 6	1.2e-07	3.03e-07				F-rs72959041 -GA-7	53.8152	32.1		6.65054	16.5659	25.0302	30.1088	34.0992	40.9915	44.3773	49.0931	55.1391	59.8549	66.0218	71.3422	76.9045	81.3785	85.006	88.2709	91.7775	93.8331	95.2842	96.6143	97.3398	97.9444	98.549	98.7908	99.0326	99.2745	99.5163	99.6372	99.6372	99.6372	99.7582	99.7582	99.7582	99.7582	99.7582	99.7582	99.8791	99.8791	100
	Pair 7	3.25e-07	2.36e-07				F-rs72959041 -GA-8	49.5852	21.2		2.41636	9.8513	17.2862	23.0483	30.0496	35.6877	41.5737	48.575	53.7794	60.7187	67.5341	73.1103	77.4473	81.4126	86.1214	89.777	92.0074	94.5477	96.7782	97.8934	99.0087	99.2565	99.5043	99.938	99.938	100	100	100	100	100	100	100	100	100	100	100	100	100	100
	Pair 8	1.47e-07	2.43e-07				F-rs72959041 -GA-9	49.848	23.5		2.62712	12.2034	18.5593	23.0508	27.8814	32.9661	40.7627	48.3898	54.9153	62.1186	69.7458	75.5932	80.9322	86.0169	89.661	92.0339	93.7288	95.7627	97.0339	97.8814	98.5593	98.8983	99.0678	99.4068	99.4915	99.5763	99.5763	99.5763	99.5763	99.7458	99.9153	100	100	100	100	100	100	100	100
	Pair 9	1.62e-07	2.41e-07				F-rs72959041 -GA-10	46.9952	24.2		1.54015	9.68097	17.9318	22.4422	27.2827	31.6832	36.1936	41.3641	47.7448	53.7954	58.4158	62.9263	67.4367	73.2673	80.418	84.5985	87.7888	90.7591	92.8493	94.2794	95.8196	96.8097	97.6898	97.7998	98.1298	98.5699	99.1199	99.1199	99.3399	99.4499	99.4499	99.56	99.67	99.67	99.67	99.67	99.67	99.78	99.78
	Pair 10	1.11e-07	2.97e-07				F-rs72959041 -GA-11	49.9302	27.3		2.22032	11.614	18.702	26.1315	32.0239	38.1725	44.5773	52.263	59.5218	65.8412	70.2818	75.3202	80.7003	85.3971	88.813	91.5457	93.8514	94.9616	97.1819	98.0359	98.719	98.9752	99.146	99.4876	99.4876	99.6584	99.7438	99.8292	99.9146	99.9146	99.9146	100	100	100	100	100	100	100	100
	Pair 11	1.59e-07	2.18e-07				F-rs72959041 -GA-12	66.976	29.3		2.38908	12.9693	19.9659	25.9386	30.9727	35.4949	41.041	46.5017	51.1092	56.3993	59.9829	63.9932	68.3447	73.0375	76.8771	80.802	84.6416	86.7747	89.6758	91.8089	94.1126	95.6485	96.843	97.8669	98.2935	98.7201	98.9761	99.4027	99.4881	99.4881	99.6587	99.6587	99.744	99.8294	99.8294	99.8294	99.8294	99.8294	99.9147
	Pair 12	2.2e-07	2.68e-07				F-rs72959041 -GA-13	52.1259	32.6		2.66445	8.49292	13.6553	19.234	22.5645	26.6445	29.8085	33.2223	36.3031	38.6345	42.5479	46.6278	51.4571	54.8709	58.7843	63.0308	67.7769	70.6911	74.3547	77.9351	81.8485	85.0958	87.0108	89.4255	91.3405	93.0058	94.2548	94.9209	95.7535	96.5029	97.3356	98.1682	98.5845	98.8343	99.4172	99.5004	99.6669	99.7502	99.7502
	Pair 13	3.86e-07	4.65e-07				F-rs72959041 -GA-14	52.2574	24.8		0.80573	6.08774	11.7278	16.5622	21.5756	27.6634	33.393	38.3169	43.5094	48.9705	55.7744	61.0564	67.0546	72.4261	77.35	81.2892	84.8702	87.9141	90.2417	93.017	94.4494	96.0609	96.8666	97.4933	97.7619	98.4781	98.5676	98.7466	98.8362	99.1047	99.1943	99.3733	99.3733	99.3733	99.4628	99.4628	99.5524	99.6419	99.6419
	Pair 14	1.66e-07	3.31e-07				F-rs72959041 -GA-15	46.256	27.6		1.95599	10.1467	17.176	22.1883	28.3007	34.1687	41.0758	46.088	52.0171	58.9242	64.6088	70.4768	75.5501	81.4181	86.5526	90.22	92.9095	95.4156	96.7604	97.7384	98.4719	98.7775	98.8998	99.3888	99.4499	99.511	99.6333	99.8166	99.8166	99.9389	99.9389	99.9389	100	100	100	100	100	100	100
	Pair 15	1.37e-07	2.62e-07
							F-rs72959041 -GG-1	53.7851	22.112		3.13725	16.0784	22.7451	26.0784	33.1373	37.8431	43.5294	49.2157	56.2745	63.9216	69.8039	74.3137	78.6275	81.7647	87.0588	90.7843	94.3137	95.8824	97.2549	98.4314	99.2157	99.4118	99.4118	99.6078	100	100	100	100	100	100	100	100	100	100	100	100	100	100	100
							F-rs72959041 -GG-2	54.2286	24.2215		0.940439	6.11285	12.069	17.0846	23.511	29.6238	35.8934	43.4169	52.1944	59.7179	68.652	73.9812	78.8401	84.4828	88.558	92.4765	95.4545	96.7085	97.4922	98.1191	98.9028	98.9028	99.373	99.5298	99.5298	99.6865	100	100	100	100	100	100	100	100	100	100	100	100	100
							F-rs72959041 -GG-3	43.5537	24.4995		7.25639	21.4236	30.8224	39.8756	47.3393	53.6973	59.6406	66.0677	70.9744	75.812	80.9261	85.4181	89.3573	92.5363	94.5404	96.6137	97.5812	98.3414	98.8252	99.378	99.4471	99.5853	99.6545	99.8618	100	100	100	100	100	100	100	100	100	100	100	100	100	100	100
							F-rs72959041 -GG-4	48.1725	26.7818		1.11857	10.2908	18.1208	26.6219	35.3468	42.953	49.8881	55.7047	62.8635	68.9038	75.3915	82.1029	87.2483	91.2752	93.0649	96.6443	98.6577	98.8814	98.8814	99.1051	99.5526	99.5526	99.5526	99.5526	99.7763	99.7763	99.7763	100	100	100	100	100	100	100	100	100	100	100	100
							F-rs72959041 -GG-5	53.2238	26.1749		7.17489	17.4888	21.5247	25.5605	32.7354	35.8744	41.704	45.2915	54.2601	60.9865	68.6099	73.991	78.9238	84.7534	91.0314	93.2735	94.1704	96.4126	97.7578	98.2063	98.2063	99.5516	99.5516	100	100	100	100	100	100	100	100	100	100	100	100	100	100	100	100
							F-rs72959041 -GG-6	49.87	29.68		0	22.9412	34.7059	43.5294	49.4118	57.6471	64.1176	68.2353	70.5882	75.2941	77.6471	81.1765	84.7059	85.8824	87.0588	88.8235	89.4118	92.3529	92.9412	93.5294	94.1176	94.7059	95.8824	96.4706	98.8235	99.4118	99.4118	99.4118	100	100	100	100	100	100	100	100	100	100	100
							F-rs72959041 -GG-7	53.5551	32.4211		1.40845	3.87324	9.15493	15.8451	20.4225	24.6479	30.6338	36.9718	44.3662	50	57.0423	64.7887	69.0141	72.1831	76.7606	78.8732	82.7465	85.9155	90.8451	92.2535	94.0141	95.7746	97.5352	98.5915	98.5915	98.9437	99.2958	99.6479	99.6479	100	100	100	100	100	100	100	100	100	100
							F-rs72959041 -GG-8	50.3217	21.9713		7.05128	22.5427	32.7991	39.9573	44.9786	50.4274	54.1667	59.0812	63.3547	69.0171	73.6111	77.5641	80.8761	84.9359	88.2479	91.3462	93.0556	95.1923	96.2607	97.1154	97.6496	98.2906	98.7179	98.9316	99.1453	99.359	99.4658	99.6795	99.6795	99.6795	99.6795	99.6795	99.7863	99.7863	99.7863	99.8932	99.8932	99.8932	99.8932
							F-rs72959041 -GG-9	50.7433	23.2558		0	13.8393	25.2232	33.7054	40.4018	47.9911	54.6875	63.6161	69.8661	75.4464	79.9107	83.9286	86.8304	89.2857	91.9643	94.8661	96.4286	97.5446	98.4375	99.1071	99.5536	100	100	100	100	100	100	100	100	100	100	100	100	100	100	100	100	100	100
							F-rs72959041 -GG-10	43.7919	25.1429		11.1628	30	39.3023	45.1163	50.9302	54.8837	59.5349	63.0233	68.3721	70.9302	74.4186	78.6047	80.4651	85.1163	87.907	91.6279	92.3256	93.0233	93.4884	94.6512	95.814	96.2791	97.2093	97.6744	97.6744	97.6744	98.1395	98.8372	99.5349	99.7674	99.7674	99.7674	99.7674	99.7674	100	100	100	100	100
							F-rs72959041 -GG-11	47.9452	26.4		6.77656	20.8791	31.1355	37.5458	43.956	48.1685	54.9451	60.4396	63.9194	69.4139	74.359	79.304	83.1502	86.63	90.4762	92.4908	94.1392	96.1538	97.4359	97.9853	98.7179	98.9011	99.2674	99.2674	99.6337	99.6337	99.8168	99.8168	100	100	100	100	100	100	100	100	100	100	100
							F-rs72959041 -GG-12	65.5086	29.1154		7.3724	23.2514	33.0813	37.6181	41.966	44.2344	47.8261	51.0397	54.2533	58.6011	61.4367	65.7845	68.242	69.9433	72.2117	75.0473	77.3157	79.5841	81.8526	83.9319	87.1456	88.6578	91.1153	92.2495	93.9509	95.8412	96.2193	96.7864	96.9754	97.7316	98.1096	98.6767	98.6767	98.6767	98.8658	99.0548	99.6219	99.6219	99.6219
							F-rs72959041 -GG-13	51.0472	33.9493		0.793651	11.9048	18.254	24.6032	28.5714	30.9524	34.9206	39.6825	42.8571	45.2381	48.4127	52.381	53.9683	57.9365	61.1111	67.4603	73.0159	76.9841	80.1587	86.5079	87.3016	90.4762	93.6508	96.8254	97.619	98.4127	98.4127	98.4127	98.4127	98.4127	99.2063	100	100	100	100	100	100	100	100
							F-rs72959041 -GG-14	54.5572	25.644		3.16656	18.0494	27.8024	35.0855	41.6719	47.3084	52.8182	57.3148	61.6213	67.0044	70.551	73.9075	78.0874	81.254	84.1672	87.3971	90.1203	91.8936	93.9202	95.6935	97.2134	97.7834	98.4801	99.1134	99.3667	99.6833	99.6833	99.6833	99.6833	99.81	99.8733	99.9367	99.9367	99.9367	99.9367	99.9367	99.9367	99.9367	99.9367
							F-rs72959041 -GG-15	43.8877	25.5593		8.33333	22.7778	31.6667	40.5556	46.6667	52.2222	55.5556	60	63.8889	65.5556	67.7778	68.3333	72.7778	73.3333	76.6667	78.3333	81.1111	82.7778	82.7778	84.4444	85	85.5556	87.7778	89.4444	91.1111	91.6667	92.7778	92.7778	95.5556	97.2222	97.7778	98.3333	99.4444	99.4444	100	100	100	100	100
[truncated: 2 more columns]

## Sheet: Figure 2
	Fig. 2a							Fig. 2b					Fig. 2c
				RSPO3 mRNA (AU)					RSPO3 mRNA (AU)					RSPO3 mRNA (AU)
		Age (y)	BMI (kg/m2)	SC Abdo AT	Glut AT				Visceral AT	SC Abdo AT				APs SC Abdo	APs SC Glut	ADS SC Abdo	ADS SC Glut
	Female-1	48	32.7205	1.29858	0.238741			Female-1	0.264417	1.19994			Female-1	0.484952	0.764953	2.33337	0.752773
	Female-2	43	25.8953	1.32989	0.470351			Female-2	0.211672	1.75287			Female-2	0.578325	0.658473	5.15939	2.32739
	Female-3	40	24.3375		0.823986			Female-3	0.382475	2.1679			Female-3	2.00675	4.56309	7.77481	2.42468
	Female-4	50	43.3458	1.94387	0.436744			Female-4	0.522594	1.50168			Female-4	1.55706	0.722088	5.15628	2.07981
	Female-5	49	25.3848	1.68903	0.335955			Female-5	0.288141	2.20836			Female-5	2.19176	1.45072	8.60489	3.32289
	Female-6	41	23.3681		0.68764			Female-6	0.164821	0.828261			Female-6	0.167485	0.361331	12.3247	2.43829
	Female-7	50	23.0732	4.95929	3.74392			Female-7	0.162993	1.18215			Female-7	0.218256	0.503311	9.41805	1.6072
	Female-8	48	27.8001	1.41089	0.90639			Female-8	0.52166	2.05252			Female-8	0.104056	0.131485	4.78364	1.50874
	Female-9	42	30.1838		0.812627			Female-9	0.308639	1.02017			Female-9	0.984789	7.91052	4.28522	1.67825
	Female-10	42	30.1808	1.66614	0.561689			Female-10	0.783205	1.60623			Female-10	2.06757	3.9794	3.70857	1.70574
	Female-11	46	23.5101	1.06908	0.658378			Female-11	0.281493	1.05668			Female-11	0.362907	0.268373	8.62074	5.77385
	Female-12	43	21.6287	0.883069	0.242874			Male-1	0.509827	1.44717			Female-12	0.369322	1.60323	5.55461	1.38554
	Female-13	49	25.0363	2.49939	0.882278			Male-2	0.392689	1.63655			Female-13	0.417926	0.579915	5.42894	0.876259
	Female-14	51	20.1469	1.51612	0.427813			Male-3	0.583878	1.49761			Female-14	0.426368	0.501622	5.85352	1.5924
	Female-15	50	23.218	1.0075	0.484533			Male-4	0.365877	1.80644			Female-15	0.314924	0.671863	9.62945	4.83137
	Female-16	38	25.6293	0.760135	1.29263			Male-5	1.16955	2.06377			Female-16	0.273398	0.428816	7.63335	1.95193
	Female-17	34	28.0052	0.528239	0.637546			Male-6	0.63024	0.702155			Female-17	0.185899	0.28807	5.79859	2.66474
	Female-18	34	24.1938	1.03574	0.137651			Male-7	0.322539	1.97382			Female-18	0.269404	1.50534	5.1009	0.917487
	Female-19	34	25.5117	1.94604	1.21306			Male-8	0.257989	1.14029			Female-19	0.268196	0.293672	6.94629	2.00484
	Female-20	48	38.5682	1.5002	0.369573			Male-9	0.280887	1.89089			Female-20	0.723532	1.26505	16.3604	1.35676
	Female-21	45	24.0983	2.30178	1.04801			Male-10	0.466528	0.796712			Female-21	0.161452	0.195551	5.66421	3.80147
	Female-22	39	28.3164	1.70382	0.32618			Male-11	0.368224	0.852595			Female-22	0.535695	1.01456	9.29321	2.55809
	Female-23	39	25.8286	1.89243	0.530801			Male-12	0.41454	1.31308			Female-23	0.209275	0.093359	9.37521	1.51006
	Female-24	41	35.693	1.92401	0.902332			Male-13	0.271506	1.38116			Female-24	0.27255	0.55839	18.675	5.02988
	Female-25	48	24.427	1.5793	0.939971			Male-14	0.428003	1.1392			Female-25	0.248599	0.325962	7.80547	4.09653
	Female-26	52	29.207	2.76248	0.485341			Male-15	0.323673	1.47118			Female-26	1.17489	1.38562	7.46418	1.43968
	Female-27	51	28.1661	1.80712	1.31705			Male-16	0.981322	1.85894			Female-27	0.480138	0.246994	10.9118	2.58857
	Female-28	37	26.1493	3.99174	0.565657								Female-28	2.02025	4.84422	1.81378	1.86526
	Female-29	45	19.8286	1.12726	0.427333								Female-29	0.213532	0.384497	4.1497	1.9137
	Female-30	46	37.197		0.213793								Female-30	0.373925	1.23795	2.5166	2.00958
	Female-31	35	21.3599		0.601849								Female-31	0.413121	0.154635	4.85772	3.99292
	Female-32	47	32.0703	0.857832	0.22041								Female-32	1.17957	0.840162	3.80388	1.4191
	Female-33	41	19.7975	1.65236	0.859733								Female-33	0.802498	0.956759	3.0427	2.75891
	Female-34	33	18.8324	3.94286	1.15739								Female-34	0.097847	0.673839	6.82116	4.28401
	Female-35	45	28.6391	0.744716	0.0401268								Female-35	0.605426	0.60351	11.2025	2.83644
	Female-36	40	24.8097	1.65991	0.627211								Female-36	1.29838	0.273217	3.49818	2.12261
	Female-37	39	21.7429	0.599165	0.241127								Female-37	0.384433	0.626651	4.04669	2.83461
	Female-38	53	20.5853	0.389542	0.356446								Female-38	0.308674	1.53417	4.33218	3.9376
	Female-39	48	25.453	0.919884	0.549457								Female-39	0.377223	0.080074	4.16985	1.25676
	Female-40	46	21.2373	1.18292	0.61516								Female-40	0.28612	0.651507	5.81077	1.9455
	Female-41	43	24.4	1.76388	0.85032								Female-41	0.076371	0.131488
	Female-42	45	40.2204	2.00458	0.538192								Female-42	0.164611	0.057412
	Female-43	46	23.7338	0.700922	0.315325								Female-43	0.454031	0.350969	19.2905	8.92757
	Female-44	41	24.4119	0.581232	0.180673								Female-44	0.490947	0.789042	3.65992	2.2679
	Female-45	44	28.3413	1.28333	0.317712								Female-45	0.390928	1.45906	15.6629	3.83893
	Female-46	36	24.5204	1.99684	0.692641								Female-46	0.291818	0.614442	6.18913	1.75536
	Female-47	46	22.9767	1.39103	0.427268								Female-47	1.00206	0.52194	19.2413	8.29055
	Female-48	51	24.1831	4.40094	1.10595								Female-48	0.1165	0.135522	10.6127	4.57325
	Female-49	43	32.0494	0.731938	0.430897								Female-49	0.227496	0.31185	7.58316	3.16767
	Female-50	34	24.9163	4.8808									Female-50	0.287234	0.188072	10.984	2.04181
	Female-51	40	28.3581	2.84547									Female-51	0.086025	0.013081	12.4578	6.33882
	Female-52	48	20.7257	5.12401	1.53255								Female-52	0.374976	0.167855	10.1169	3.18413
	Female-53	37	36.6969	3.20842	0.195529								Female-53	0.13471	0.161107	5.72898	7.54859
	Female-54	49	26.9896	0.820181	0.436297								Female-54			12.1295	4.03147
	Female-55	42	35.6712		0.198218								Female-55	0.957833	1.54689	9.48389	9.81507
	Female-56	50	23.8281	2.10681	0.700587								Female-56	0.898634	7.81618
	Female-57	47	23.9441	1.62704	0.680861								Female-57	0.713321	1.98939
	Female-58	53	25.1042		2.22001								Female-58	0.67741	0.535311	17.0224	10.5377
	Female-59	48	25.6715	0.535361	0.10401								Female-59	0.853682	0.946366	10.14	7.48687
	Female-60	42	20.7098	3.76954	0.526675								Female-60			3.05172	1.20292
	Female-61	41	31.5782		0.323397								Female-61			14.9562	3.94686
	Female-62	49	27.5825	0.568874	0.281444								Female-62			14.4465	5.0096
	Female-63	35	21.2987	0.918993	0.483845								Female-63			7.80734	4.42169
	Female-64	47	34.0571	1.01459	0.787503
	Female-65	44	24.3438	2.84878
	Female-66	38	25.2595	0.322226	0.339216
	Female-67	48	23.4337		0.727475
	Female-68	42	26.9999	2.0911	0.142599
	Female-69	37	28.5704	0.63114	1.06999
	Female-70	37	21.9429	2.30343	0.844834
	Female-71	47	27.1203	4.96625
	Female-72	46	20.4825	0.609577
	Female-73	42	33.7564	1.36691	0.641536
	Female-74	52	25	0.870545	0.421254
	Female-75	44	25.1044	0.376517
	Female-76	44	29.0188		0.0683579
	Female-77	38	27.5076	0.96185	0.318854
	Female-78	53	25.7583		1.18687
	Female-79	41	24.8844	0.498751
	Female-80	46	23.7495	0.813017	0.391995
	Female-81	34	23.2708	2.6025
	Female-82	41	21.4158	1.02575	0.924229
	Female-83	46	22.4277	0.93852	0.194975
	Female-84	51	22.4197	1.8934	1.75077
	Female-85	47	30.1229	1.7906	0.605785
	Female-86	52	27.6638	2.58147	1.61802
	Female-87	41	23.2761		0.629562
	Female-88	53	36.0194		0.432396
	Female-89	40	23.9574	1.01648	0.370033
	Female-90	36	21.8676	0.292473	0.263631
	Female-91	38	25.9225		0.396489
	Female-92	51	27.1699	4.00289	4.32395
	Female-93	47	20.5853	0.705541	0.384986
	Female-94	49	23.3218	1.30907	1.817
	Female-95	46	23.8031	0.502263	0.188167
	Female-96	48	24.13	5.41742	0.758836
	Female-97	45	23.4639	1.64806	0.471911
	Female-98	43	26.5295	4.03505	3.2479
	Female-99	50	36.0369	2.42348	0.579073
	Female-100	46	23.8531		0.343256
	Female-101	39	23.1672	0.897139	0.437502
	Female-102	46	26.1524	6.33267	2.27293
	Female-103	48	31.9941	2.38783	0.291376
	Male-1	44	22.546	0.846733	0.579383
	Male-2	45	24.6133	5.32603	0.882387
	Male-3	38	24.1517	2.93797	1.8444
	Male-4	47	23.8142	1.93978	0.339586
	Male-5	45	25.5649	3.36766	1.73861
	Male-6	43	23.7926	1.83737	0.389472
	Male-7	47	23.8422	3.39511	0.655357
	Male-8	36	24.0629	1.13085	0.417767
	Male-9	47	24.5074	2.11001	1.1813
	Male-10	44	26.6797	4.62276	1.06608
	Male-11	38	33.7768	1.97061	0.746104
	Male-12	48	24.6648	2.40261	0.528334
	Male-13	50	27.1054	3.09626	1.46243
	Male-14	35	25.1652	2.79032	0.979884
	Male-15	48	34.499	3.14602	1.2971
	Male-16	45	33.8972	1.94979	0.439285
	Male-17	45	21.3608	4.4514	1.04331
	Male-18	45	26.8464	5.52428	1.06382
	Male-19	45	28.6367	1.56546	0.78361
	Male-20	43	36.2972	1.65812	0.669157
	Male-21	41	32.3029	2.04491	0.869725
	Male-22	44	28.1826	3.80385	0.672224
	Male-23	44	39.9987	2.56059
	Male-24	48	29.9205	4.20079	2.40958
	Male-25	43	30.2737	4.85057	1.51484
	Male-26	40	35.2653	1.71841	0.746122
	Male-27	43	34.5825	2.17932	1.28175
	Male-28	43	32.2494	4.6231	1.90967
	Male-29	41	21.276	3.00361	0.71785
	Male-30	43	23.3143	1.90836	0.500261
	Male-31	41	23.2197	2.64009	0.625861
	Male-32	49	26.5044	2.73721	0.931545
	Male-33	44	23.7196	2.14221	0.333696
	Male-34	47	26.9564	2.4904	1.06126
	Male-35	49	30.0783	1.24364	0.419821
	Male-36	52	23.9794	2.25897	0.553025
	Male-37	48	30.7403	2.27499	0.654928
	Male-38	47	28.5008	0.973686
	Male-39	51	25.7173		0.0599606
	Male-40	49	21.6597	1.59424	0.484714
	Male-41	49	24.5204	1.4307	0.270098
	Male-42	42	26.426	1.46353	0.833433
	Male-43	35	31.1849	1.66442	0.411487
	Male-44	49	27.7675	4.08996	0.893356
	Male-45	45	31.3468	1.10128	0.598984
	Male-46	45	30.1292	1.80255	0.2812
	Male-47	41	31.4285	1.39386	0.302294
	Male-48	50	24.9074	2.27974	2.04431
	Male-49	45	28.6621	3.57226	1.3483
	Male-50	52	31.1854	3.17507	2.4868
	Male-51	39	23.7482	1.95851	0.712774
	Male-52	45	23.1373	3.52431	2.06095
	Male-53	50	28.7256	1.5541	0.256928
	Male-54	47	28.8272	1.906	1.0621
	Male-55	34	27.9239	5.74589	1.83054
	Male-56	45	25.7623	3.62448	1.08845
	Male-57	51	24.6098	3.43237	2.19628
	Male-58	37	24.9056	1.20861	0.346797
	Male-59	45	27.0429	1.95752	0.895432
	Male-60	43	45.8978	1.36096	0.849645
	Male-61	42	27.1419	1.77267	0.563256
	Male-62	35	25.2023	9.05116	0.624545
	Male-63	52	30.692	7.31932	0.245727
	Male-64	48	23.7311	4.03313	1.07369
	Male-65	34	31.2205	2.80577	0.249702
	Male-66	49	27.8421		0.217285
	Male-67	42	25.1862	4.16799
	Male-68	45	32.5496	1.71917	0.661522
	Male-69	41	28.1321		5.36358
	Male-70	45	46.1865	0.728352
	Male-71	40	26.1946	0.747967	0.409106
	Male-72	43	28.5293	1.93368	1.6623
	Male-73	43	34.9481	2.00034
	Male-74	46	24.7759	0.447383	1.69317
	Male-75	37	25.4193	1.36613	0.206474
	Male-76	52	25.1102	1.92776	0.85419
	Male-77	44	26.7262		0.311036
	Male-78	45	24.1868	4.15617	0.489286
	Male-79	37	24.3767	2.20004	0.448955
	Male-80	53	23.8803	2.74954
	Male-81	46	33.2612	0.945607	1.29442
	Male-82	52	25.374	0.974932	0.662604
	Male-83	48	22.7537	1.93703	0.500247
	Male-84	45	29.654	4.63088	0.927773
	Male-85	41	30.0192		1.54133
	Male-86	49	25.1843	3.33608	1.78809
	Male-87	48	26.9753	5.79584
	Male-88	47	28.3599	1.57389	0.419054
	Male-89	38	26.0604	5.17233	1.27878
	Male-90	45	26.4033	2.44732	5.57504
	Male-91	36	39.2695	0.993442	0.148871
	Male-92	49	35.6237	7.43428	0.58879
	Male-93	49	35.8726	2.5898	0.286905
	Male-94	42	31.3368	1.89715	0.385341
	Male-95	44	41.3149	3.88306	1.21691
	Male-96	49	32.264	4.89298	1.76061
	Male-97	45	40.0833	5.9115

## Sheet: Figure 3
	Fig. 3a	RSPO3/18S					Fig. 3b	Doubling time (days)					Fig. 3d	Rel. lipid levels (%)					Fig. 3e		Rel. mRNA levels			Fig. 3f		Rel. mRNA levels			Fig. 3g	RSPO3/18S					Fig. 3h	Doubling time (days)					Fig. 3i	Rel. lipid levels (% mean shCON)					Fig. 3k	Doubling time
																																																(% difference of vehicle-treated cells)
		imAbdo		imGlut				imAbdo		imGlut				imAbdo		imGlut					imAbdo-shCON	imAbdo-shRSPO3				imGlut-shCON	imGlut-shRSPO3			1°Abdo		1°Glut				1°Abdo		1°Glut				1°Abdo		1°Glut				1°Abdo-R3 (5)	1°Glut-R3(5)
		shCON	shRSPO3	shCON	shRSPO3			shCON	shRSPO3	shCON	shRSPO3			shCON	shRSPO3	shCON	shRSPO3		PPARG2	Exp #1	1.03215	2.45705		PPARG2	Exp #1	0.815366	3.1211			shCON	shRSPO3	shCON	shRSPO3			shCON	shRSPO3	shCON	shRSPO3			shCON	shRSPO3	shCON	shRSPO3		Exp #1	-7.79516	-24.2889
	Exp #1	0.272166	0.184971	0.0555074	0.0378708		Exp #1	1.12566	1.67353	1.14594	1.18438		Exp #1-1	107.921	151.09	115.217	184.066			Exp #2	0.842857	2.92836			Exp #2	1.21222	2.84965		Exp #1	3.35096	2.68065	1.33801	0.406082		Exp #1	2.04173	3.73057	2.65446	2.20942		Exp#1	82.4024	90.1449	63.3803	556.338		Exp #2	-4.87952	-10.1147
	Exp #2	1.16831	0.177609	0.106162	0.052666		Exp #2	1.24995	1.76754	1.00399	1.08023		Exp #1-2	135.981	170.516	113.812	111.002			Exp #3	0.776378	1.22491			Exp #3	0.732942	3.44718		Exp #2	3.54686	3.18862	1.48037	0.440846		Exp #2	1.60738	4.29156	1.75456	2.70222		Exp#2	79.5819	87.2138	67.6056	625.352		Exp #3	-9.5872	-5.56982
	Exp #3	0.887624	0.676775	0.0968217	0.0293295		Exp #3	1.17007	1.47603	1.15194	1.03716		Exp #1-3	101.446	153.248	103.976	164.395			Exp #4	1.04154	2.05676			Exp #4	0.856997	2.90264		Exp #3	1.47164	1.1644	0.767822	0.326491		Exp #3	1.47044	4.25032	1.80862	2.21318		Exp#3	100.653	89.5919	63.3803	330.986		Exp #4	-6.91399	-2.38238
	Exp #4	0.782175	0.513889	0.042159	0.0361442		Exp #4	1.23533	1.43807	1.27146	1.24939		Exp #1-4	97.1293	127.347	85.7103	108.192			Exp #5	1.30665	2.53558			Exp #5	1.38282	2.87872		Exp #4	1.06408	0.818347	0.66161	0.0983315		Exp #4	1.40135	3.90503	2.13155	2.84277		Exp#4	117.797	70.2356	114.085	304.93		Exp #5	-3.08952	-7.13954
	Exp #5	1.1078	0.548934	0.612365	0.367231		Exp #5	1.29605	1.30527	1.34456	1.38117		Exp #1-5	105.763	228.793	118.027	196.712												Exp #5	3.56776	2.50365	1.19523	0.385615		Exp #5	1.79011	4.32676	2.49365	3.45709		Exp#5	119.566	43.7452	191.549	546.479		Exp #6	-2.08317	-4.07487
	Exp #6	0.779384	0.691281	0.136761	0.0760905								Exp #1-6	110.08	146.773	101.166	134.888		CEBPA	Exp #1	0.884606	2.68216		CEBPA	Exp #1	0.724745	3.20912		Exp #6	3.08464	2.48552	1.2603	0.406708		Exp #6	1.65654	6.40202	3.07455	2.804								Exp #7	2.17515	-0.47241
	Exp #7	0.962125	0.35594	0.626209	0.420306		Exp #6	0.745	0.994098	0.90822	1.51196		Exp #1-7	90.654	120.872	105.381	105.381			Exp #2	0.894465	2.89367			Exp #2	1.15786	3.11226																				Exp #8	3.70133	1.64962
	Exp #8			1.13733	0.564245		Exp #7	0.974718	1.49619	1.02372	1.34002		Exp #1-8	69.0697	144.615	78.6848	108.192			Exp #3	0.686293	1.40194			Exp #3	0.825261	3.82274																				Exp #9	-1.22474	-5.29923
	Exp #9			0.563993	0.170473		Exp #8	1.13674	1.32602	1.04812	1.16594		Exp #1-9	116.555	185.625	106.787	181.256			Exp #4	1.09285	2.21984			Exp #4	0.831176	3.32164																				Exp #10	-2.28666	-0.18204
							Exp #9	1.23228	1.46012	1.19387	1.28007		Exp #1-10	92.8124	172.674	102.571	147.534			Exp #5	1.44152	2.63793			Exp #5	1.46059	3.43776																				Exp #11	1.03272	-6.69389
							Exp #10	1.36224	1.35295	1.23674	1.2682		Exp #1-11	92.8124	133.823	95.5459	140.509																														Exp #12	-7.64255	-0.61838
													Exp #1-12	79.8619	99.2877	73.0645	118.027		FABP4	Exp #1	0.994996	1.85039		FABP4	Exp #1	0.611144	3.01903																				Exp #13	-2.90565	-3.59158
							Exp #11	0.998698	1.78754	0.972996	1.07572									Exp #2	0.847426	1.63215			Exp #2	1.27117	3.36282																				Exp #14	-2.28435	3.16488
							Exp #12	0.799299	1.041				Exp #2-1	105.071	92.2767	108.922	247.509			Exp #3	0.528351	0.957539			Exp #3	0.705162	3.79405																				Exp #15	-1.97627	1.43717
							Exp #13	0.928523	1.0925	1.02965	1.1027		Exp #2-2	112.826	117.091	106.373	185.168			Exp #4	0.814481	1.19485			Exp #4	0.76369	2.83098
							Exp #14	0.912701	1.17321	1.14371	1.12436		Exp #2-3	115.54	86.0732	89.9189	141.136			Exp #5	1.81506	1.42541			Exp #5	1.64858	2.99792
							Exp #15	1.09714	1.19243	1.25092	1.30121		Exp #2-4	108.561	74.8294	89.6871	110.313
													Exp #2-5	155.087	198.123	131.17	282.503		ADIPOQ	Exp #1	1.05503	1.98086		ADIPOQ	Exp #1	0.875914	2.65703
													Exp #2-6	95.3784	125.233	102.202	155.041			Exp #2	0.91797	2.27138			Exp #2	1.42125	2.47304
													Exp #2-7	95.7661	115.54	90.1506	139.282			Exp #3	0.770993	1.22933			Exp #3	0.755288	2.67369
													Exp #2-8	71.34	97.7047	76.9409	109.618			Exp #4	0.91716	1.35275			Exp #4	0.827908	2.70599
													Exp #2-9	113.601	125.233	137.196	217.845			Exp #5	1.33906	1.33175			Exp #5	1.1195	2.28791
													Exp #2-10	86.0732	104.684	104.519	196.524
													Exp #2-11	69.7891	89.5627	83.8934	162.457		PNPLA2	Exp #1	1.05768	2.15375		PNPLA2	Exp #1	0.857259	3.00815
													Exp #2-12	70.9522	63.9733	79.0267	136.732			Exp #2	0.887339	2.02807			Exp #2	1.31845	2.70167
																				Exp #3	0.801313	1.2632			Exp #3	0.768157	2.71398
													Exp #3-1	124.431	110.47	113.698	251.465			Exp #4	0.877827	1.44126			Exp #4	0.871296	2.78999
													Exp #3-2	123.217	142.033	117.815	147.902			Exp #5	1.37626	1.96913			Exp #5	1.18477	2.39875
													Exp #3-3	134.143	120.182	110.214	187.173
													Exp #3-4	120.182	142.64	114.014	200.158
													Exp #3-5	110.47	197.269	124.149	294.854
													Exp #3-6	86.1912	145.675	103.246	213.46
													Exp #3-7	91.047	152.959	89.3112	179.256
													Exp #3-8	83.1563	143.854	71.2589	156.136
													Exp #3-9	84.3703	168.134	124.466	217.577
													Exp #3-10	90.4401	181.487	94.6952	256.215
													Exp #3-11	77.0865	160.85	70.3088	216.627
													Exp #3-12	75.2656	135.357	66.825	187.49
													Exp #4-1	149.344	261.353	136.414	1288.98
													Exp #4-2	115.481	330.815	91.8708	1224.94
													Exp #4-3	97.2475	260.485	100.223	1355.79
													Exp #4-4	59.9114	183.207	122.494	1108.02
													Exp #4-5	150.213	296.084	108.575	1252.78
													Exp #4-6	106.799	317.791	89.0869	1564.59
													Exp #4-7	85.9599	242.251	128.062	1531.18
													Exp #4-8	60.7797	198.837	77.951	1430.96
													Exp #4-9	137.189	253.538	86.3029	1564.59
													Exp #4-10	100.721	290.006	108.575	1692.65
													Exp #4-11	84.2233	275.245	72.3831	1692.65
													Exp #4-12	52.0969	198.837	77.951	1820.71

## Sheet: Figure 4
	Fig. 4b	RSPO3/18S					Fig. 4c	RSPO3/18S					Fig. 4d		Glucose uptake (% basal, tet-shCON)					Fig. 4e		Glucose uptake (% basal, tet-shCON)					Fig. 4f		Lipolysis (% basal, tet-shCON)					Fig. 4g		Lipolysis (% basal, tet-shCON)					Fig. 4j								Fig. 4k
																																										Luminescence (% diff mean non-dox treated)
		Abdo DFAT d15						Glut DFAT d15							Abdo DFAT d15							Glut DFAT d15							Abdo DFAT d15							Glut DFAT d15
		tet-shCON		tet-shRSPO3				tet-shCON		tet-shRSPO3					tet-shCON		tet-shRSPO3					tet-shCON		tet-shRSPO3					tet-shCON		tet-shRSPO3					tet-shCON		tet-shRSPO3				Abdo tet-shCON-veh	Abdo tet-shCON-TNFα(10)	Abdo tet-shCON-TNFα(100)	Abdo tet-shRSPO3-veh	Abdo tet-shRSPO3-TNFα(10)	Abdo tet-shRSPO3-TNFα(100)
		no dox	dox 0.05 (48h)	no dox	dox 0.05 (48h)			no dox	dox 0.05 (48h)	no dox	dox 0.05 (48h)				veh.	dox (0.05)	veh.	dox (0.05)				veh.	dox (0.05)	veh.	dox (0.05)				veh.	dox (0.05)	veh.	dox (0.05)				veh.	dox (0.05)	veh.	dox (0.05)		Exp #1	-2.85439	2.11292	-0.26025	2.81485	-0.42573	-4.23149		Exp #1
	Exp #1	0.92607	1.17556	1.36827	1.04764		Exp #1	0.890996	0.749427	0.538119	0.36771		Basal	Exp #1-1	95.0843	97.7497	97.7667	96.274		Basal	Exp #1-1	97.712	63.3065	134.163	132.624		Basal	Exp #1-1	101.54	110.941	133.918	129.507		Basal	Exp #1-1	114.435	127.826	105.708	106.269
	Exp #2	1.36896	1.4852	1.77996	1.04753		Exp #2	1.10516	1.09049	0.757644	0.537589			Exp #1-2	104.512	112.492	114.496	89.1476			Exp #1-2	110.569	102.706	152.56	123.23			Exp #1-2	98.3737	100.073	141.534	140.684			Exp #1-2	123.3	110.375	113.962	109.277		Exp #2	1.11436	2.09992	2.51898	3.04785	-1.96031	0.31563		Exp #2
	Exp #3	1.52512	1.54748	1.2973	0.594736		Exp #3	1.24716	1.29358	0.833184	0.600581			Exp #1-3	100.441	96.1148	120.613	90.1622			Exp #1-3	91.6676	128.616	175.813	140.412			Exp #1-3	100.087	113.355	132.524	136.832			Exp #1-3	62.2792	109.315	94.3059	125.287
	Exp #4	0.986277	1.04053	0.920617	0.666436		Exp #4	1.2396	1.32918	1.00756	0.577921			Exp #2-1	98.6125	119.346	131.33	131.975			Exp #2-1	86.7169	100.089	59.8147	64.6187			Exp #2-1	100.824	101.177	121.053	99.0867			Exp #2-1	86.9314	121.873	82.3176	78.3732		Exp #3	-3.3559	-4.68048	-6.03362	-7.05305	1.42583	0.149785		Exp #3
	Exp #5	1.35995	1.3516	1.46271	0.915095		Exp #5	1.00735	1.11478	0.780078	0.561046			Exp #2-2	101.182	102.882	139.754	150.081			Exp #2-2	92.0943	98.8407	69.1129	66.0842			Exp #2-2	98.6693	96.3475	100.483	102.646			Exp #2-2	111.511	109.278	86.053	79.1101
														Exp #2-3	100.059	129.664	163.691	134.489			Exp #2-3	121.25	85.3825	58.0115	65.831			Exp #2-3	100.526	64.0956	105.475	96.9921			Exp #2-3	101.559	105.524	79.203	64.4818		Exp #4	-0.22137	1.32332	-0.30637	-3.10272	-2.02595	-4.54611		Exp #4
														Exp #3-1	103.187	104.418	138.186	131.576			Exp #3-1	100.254	92.3944	83.9057	83.4714			Exp #3-1	109.271	107.23	109.191	137.121			Exp #3-1	108.784	86.803	89.045	79.1311
														Exp #3-2	94.1398	103.208	134.667	127.448			Exp #3-2	100.394	119.156	88.9613	76.8864			Exp #3-2	105.483	83.3366	140.281	141.793			Exp #3-2	103.998	78.5917	99.7076	72.3744		Exp #5	-3.22388	2.66789	-7.87397	-0.77731	-2.32559	-5.83079		Exp #5
														Exp #3-3	102.742	99.7189	129.685	123.662			Exp #3-3	99.2154	73.6703	89.6978	69.3687			Exp #3-3	85.2459	91.4969	130.236	104.279			Exp #3-3	87.3165	92.7307	87.6145	97.8389
														Exp #4-1	102.002	107.818	126.816	121.998			Exp #4-1	92.9883	79.3921	72.1049	77.9135			Exp #4-1	92.5272	84.7715	135.009	128.776			Exp #4-1	93.7039	93.7546	94.951	91.6067		Exp #6	2.90791	6.7956	-3.63736	0.991322	-0.61896	-5.72762		Exp #6
														Exp #4-2	97.9597	114.034	125.147	119.278			Exp #4-2	96.3069	102.813	78.8167	74.8694			Exp #4-2	98.3041	92.5213	144.748	123.686			Exp #4-2	104.312	90.8116	95.1104	97.5461
														Exp #4-3	100.088	104.955	127.89	115.114			Exp #4-3	110.563	97.6127	80.4316	68.0522			Exp #4-3	109.169	94.6095	121.342	125.093			Exp #4-3	101.984	90.07	101.407	88.166		Exp #7	-3.61646	-6.26827	-2.68778	-5.82876	2.36433	-3.53269		Exp #7
													Stimulated	Exp #1-1	188.535	203.698	167.42	152.719		Stimulated	Exp #1-1	273.026	326.557	276.666	338.157		Stimulated	Exp #1-1	399.641	288.504	326.857	376.402		Stimulated	Exp #1-1	717.553	769.304	687.592	669.391
														Exp #1-2	190.52	192.667	180.691	132.441			Exp #1-2	230.546	315.936	411.249	308.298			Exp #1-2	305.139	376.855	328.561	366.106			Exp #1-2	846.028	758.645	663.267	603.663
														Exp #1-3	195.24	178.645	172.817	135.252			Exp #1-3	253.275	282.182	340.731	220.821			Exp #1-3	342.907	378.81	330.294	364.256			Exp #1-3	768.005	803.761	612.532	703.845		For source data for Figs. 4h-i : Please see source data for Suppl. Fig. 7b-c
														Exp #2-1	225.548	193.704	320.166	329.776			Exp #2-1	200.886	202.821	178.029	162.636			Exp #2-1	504.765	523.326	552.154	621.297			Exp #2-1	610.169	606.483	474.388	478.544
														Exp #2-2	196.09	272.089	336.644	318.777			Exp #2-2	285.148	187.237	169.846	186.603			Exp #2-2	463.048	493.898	593.857	603.224			Exp #2-2	630.922	635.671	479.712	428.987
														Exp #2-3	221.245	240.913	306.753	311.771			Exp #2-3	230.554	191.477	166.175	167.311			Exp #2-3	473.011	474.333	574.548	603.248			Exp #2-3	640.789	594.091	476.787	560.558
														Exp #3-1	169.742	168.699	179.64	172.351			Exp #3-1	260.714	173.679	192.281	182.19			Exp #3-1	466.897	505.776	538.746	523.567			Exp #3-1	737.34	766.266	668.345	661.101
														Exp #3-2	168.723	175.039	174.661	177.548			Exp #3-2	199.074	194.821	191.161	186.989			Exp #3-2	477.172	483.718	554.618	542.796			Exp #3-2	762.87	915.382	620	663.426
														Exp #3-3	162.076	167.679	179.008	175.982			Exp #3-3	205.522	183.618	178.559	173.19			Exp #3-3	492.86	434.074	565.184	562.595			Exp #3-3	748.664	748.589	629.498	621.445
														Exp #4-1	155.807	161.73	175.434	164.671			Exp #4-1	196.264	202.542	199.021	190.069			Exp #4-1	249.64	223.379	233.608	237.314			Exp #4-1	739.391	821.936	666.697	682.911
														Exp #4-2	159.649	170.396	176.385	176.018			Exp #4-2	219.121	195.166	220.963	198.97			Exp #4-2	246.728	223.179	239.772	247.912			Exp #4-2	843.352	774.969	664.974	641.496
														Exp #4-3	152.444	159.246	177.11	180.6			Exp #4-3	202.323	211.925	220.877	177.912			Exp #4-3	249.044	233.01	225.009	218.913			Exp #4-3	900.359	792.866	686.169	689.94
[truncated: 6 more columns]

## Sheet: Figure 5
	Fig. 5a															Fig. 5e
	Fig. 5b	AXIN2/18S					Fig. 5c	AXIN2/18S					Fig.5d				Fig. 5f		Protein densitometry
																			(Rel. to shCON)
		imAbdo		imGlut				1°Abdo		1°Glut			Cells	Treatment	Rel. TOPflash activity				imAbdo		imGlut
		shCON	shRSPO3	shCON	shRSPO3			shCON	shRSPO3	shCON	shRSPO3		imAbdo shCON 7TFC-1	vehicle	1.00774				shCON	shRSPO3	shCON	shRSPO3
	Exp #1	0.2757	0.219556	0.603621	1.02565		Exp #1	0.74021	0.356937	1.0185	1.02342		imAbdo shCON 7TFC-2	vehicle	0.964084		pJNK/tJNK	Exp #1	1.44656	2.12477	1.64089	1.1228
	Exp #2	0.439346	0.21537	0.854454	0.861658		Exp #2	1.08898	0.46318	0.984925	1.32581		imAbdo shCON 7TFC-3	vehicle	1.14475			Exp #2	0.937174	1.19487	1.02329	0.919011
	Exp #3	0.540899	0.261633	0.57824	0.859814		Exp #3	1.28576	0.618035	0.919557	1.48502		imAbdo shCON 7TFC-4	vehicle	0.970725			Exp #3	0.599483	0.764552	0.566516	0.518247
	Exp #4	0.422756	0.248853	1.08988	1		Exp #4	1.21724	0.672932	0.768872	1.18498		imAbdo shCON 7TFC-5	vehicle	1.05089			Exp #4	1.01678	1.39688	0.769298	1.26836
	Exp #5	0.766241	0.688556	0.886175	1.30583		Exp #5	1.04506	0.493596	1.1136	1.42334		imAbdo shCON 7TFC-6	vehicle	0.861875
	Exp #6	1.20629	1.15741	1.13143	0.935003		Exp #6	1.01473	0.514828	0.936277	1.41755		imAbdo shCON 7TFC-1	rhWNT3A (50 ng/ml)	3.37097		pCAMK2A/tCAMK2	Exp #1	0.510806	0.595513	0.961732	0.777568
	Exp #7	1.04019	0.962694	0.769528	1.15487								imAbdo shCON 7TFC-2	rhWNT3A (50 ng/ml)	3.44181			Exp #2	1.5783	0.844956	0.955174	0.759438
	Exp #8			0.62138	0.982416								imAbdo shCON 7TFC-3	rhWNT3A (50 ng/ml)	2.6217			Exp #3	1.34689	1.2109	1.24405	0.717332
	Exp #9			0.725457	0.935244								imAbdo shCON 7TFC-4	rhWNT3A (50 ng/ml)	2.63966			Exp #4	0.563997	0.534507	0.839051	0.337692
													imAbdo shCON 7TFC-5	rhWNT3A (50 ng/ml)	2.91856
													imAbdo shCON 7TFC-6	rhWNT3A (50 ng/ml)	2.70862
													imAbdo shRSPO3 7TFC-1	vehicle	0.374083
													imAbdo shRSPO3 7TFC-2	vehicle	0.442457
													imAbdo shRSPO3 7TFC-3	vehicle	0.484209
													imAbdo shRSPO3 7TFC-4	vehicle	0.536297
													imAbdo shRSPO3 7TFC-5	vehicle	0.499518
													imAbdo shRSPO3 7TFC-6	vehicle	0.668658
													imAbdo shRSPO3 7TFC-1	rhWNT3A (50 ng/ml)	1.98416
													imAbdo shRSPO3 7TFC-2	rhWNT3A (50 ng/ml)	2.4129
													imAbdo shRSPO3 7TFC-3	rhWNT3A (50 ng/ml)	2.19903
													imAbdo shRSPO3 7TFC-4	rhWNT3A (50 ng/ml)	2.08155
													imAbdo shRSPO3 7TFC-5	rhWNT3A (50 ng/ml)	1.6981
													imAbdo shRSPO3 7TFC-6	rhWNT3A (50 ng/ml)	2.22821
													imGlut shCON 7TFC-1	vehicle	0.778352
													imGlut shCON 7TFC-2	vehicle	1.02473
													imGlut shCON 7TFC-3	vehicle	0.951766
													imGlut shCON 7TFC-4	vehicle	1.21184
													imGlut shCON 7TFC-5	vehicle	0.933105
													imGlut shCON 7TFC-6	vehicle	1.10017
													imGlut shCON 7TFC-1	rhWNT3A (50 ng/ml)	2.56665
													imGlut shCON 7TFC-2	rhWNT3A (50 ng/ml)	2.89028
													imGlut shCON 7TFC-3	rhWNT3A (50 ng/ml)	2.56173
													imGlut shCON 7TFC-4	rhWNT3A (50 ng/ml)	2.8558
													imGlut shCON 7TFC-5	rhWNT3A (50 ng/ml)	2.71724
													imGlut shCON 7TFC-6	rhWNT3A (50 ng/ml)	2.75495
													imGlut shRSPO3 7TFC-1	vehicle	4.44872
													imGlut shRSPO3 7TFC-2	vehicle	3.93523
													imGlut shRSPO3 7TFC-3	vehicle	3.41076
													imGlut shRSPO3 7TFC-4	vehicle	3.77634
													imGlut shRSPO3 7TFC-5	vehicle	2.81068
													imGlut shRSPO3 7TFC-6	vehicle	3.81309
													imGlut shRSPO3 7TFC-1	rhWNT3A (50 ng/ml)	6.49532
													imGlut shRSPO3 7TFC-2	rhWNT3A (50 ng/ml)	6.13851
													imGlut shRSPO3 7TFC-3	rhWNT3A (50 ng/ml)	6.35872
													imGlut shRSPO3 7TFC-4	rhWNT3A (50 ng/ml)	6.83355
													imGlut shRSPO3 7TFC-5	rhWNT3A (50 ng/ml)	6.74098
													imGlut shRSPO3 7TFC-6	rhWNT3A (50 ng/ml)	6.58155

## Sheet: Figure 6
	Fig. 6b				Fig. 6d				Fig. 6e				Fig. 6f				Fig. 6g				Fig. 6i
	group	value (Rel to mean sib)	type		group	value	type		group	value	type		group	value (Rel to mean sib)	type		group	value (µm)	type		group	value (%)	type
	sib_1_abdo	1.31379	rspo3/18s		wt_female	23.6452	body_fat_perc		wt_female	3.98118	abdo_peri_ratio		sib_1_abdo	1.65506	pparg/18s		wt	62.7052	ld_diam		wt	2.58254	edu
	sib_2_abdo	0.629406	rspo3/18s		wt_female	43.6813	body_fat_perc		wt_female	3.92482	abdo_peri_ratio		sib_2_abdo	0.520107	pparg/18s		wt	66.0937	ld_diam		wt	6.00494	edu
	sib_3_abdo	0.939781	rspo3/18s		wt_female	30.6618	body_fat_perc		wt_female	3.85822	abdo_peri_ratio		sib_3_abdo	0.981831	pparg/18s		wt	64.6593	ld_diam		wt	1.27005	edu
	sib_4_abdo	1.4146	rspo3/18s		wt_female	25.4282	body_fat_perc		wt_female	6.0672	abdo_peri_ratio		sib_4_abdo	1.41279	pparg/18s		wt	59.8055	ld_diam		wt	5.02331	edu
	sib_5_abdo	0.529266	rspo3/18s		wt_female	26.7338	body_fat_perc		wt_female	8.84727	abdo_peri_ratio		sib_5_abdo	0.348335	pparg/18s		rspo3m/m	87.3907	ld_diam		wt	1.95911	edu
	sib_6_abdo	1.17316	rspo3/18s		wt_female	22.5983	body_fat_perc		wt_female	4.59266	abdo_peri_ratio		sib_6_abdo	1.08188	pparg/18s		rspo3m/m	84.2858	ld_diam		wt	3.24472	edu
	rspo3m/m_1_abdo	0.412385	rspo3/18s		wt_female	21.3698	body_fat_perc		wt_female	5.26587	abdo_peri_ratio		rspo3m/m_1_abdo	9.72622	pparg/18s		rspo3m/m	68.7013	ld_diam		rspo3m/m	1.46341	edu
	rspo3m/m_2_abdo	0.327689	rspo3/18s		mut_female	71.5902	body_fat_perc		mut_female	2.1865	abdo_peri_ratio		rspo3m/m_2_abdo	8.73543	pparg/18s		rspo3m/m	72.9422	ld_diam		rspo3m/m	0.155701	edu
	rspo3m/m_3_abdo	0.256506	rspo3/18s		mut_female	71.7563	body_fat_perc		mut_female	3.4516	abdo_peri_ratio		rspo3m/m_3_abdo	4.5009	pparg/18s						rspo3m/m	2.01348	edu
	rspo3m/m_4_abdo	0.246626	rspo3/18s		mut_female	65.1069	body_fat_perc		mut_female	2.99714	abdo_peri_ratio		rspo3m/m_4_abdo	4.61676	pparg/18s						rspo3m/m	1.35286	edu
	rspo3m/m_5_abdo	0.182639	rspo3/18s		mut_female	72.3801	body_fat_perc		mut_female	3.68102	abdo_peri_ratio		rspo3m/m_5_abdo	4.81281	pparg/18s						rspo3m/m	3.31346	edu
	rspo3m/m_6_abdo	0.215197	rspo3/18s		mut_female	74.0753	body_fat_perc		mut_female	3.02021	abdo_peri_ratio		rspo3m/m_6_abdo	4.99406	pparg/18s						rspo3m/m	0.26818	edu
					mut_female	70.325	body_fat_perc		mut_female	2.47503	abdo_peri_ratio										rspo3m/m	1.50252	edu
	sib_1_peri	1.82185	rspo3/18s		mut_female	71.2788	body_fat_perc		mut_female	2.90284	abdo_peri_ratio
	sib_2_peri	0.471526	rspo3/18s
	sib_3_peri	0.992226	rspo3/18s
	sib_4_peri	1.20754	rspo3/18s
	sib_5_peri	0.496113	rspo3/18s
	sib_6_peri	1.01074	rspo3/18s
	rspo3m/m_1_peri	0.0849098	rspo3/18s
	rspo3m/m_2_peri	0.0856982	rspo3/18s
	rspo3m/m_3_peri	0.10948	rspo3/18s
	rspo3m/m_4_peri	0.0697695	rspo3/18s
	rspo3m/m_5_peri	0.0702548	rspo3/18s
	rspo3m/m_6_peri	0.0751235	rspo3/18s

## Sheet: Supp Fig 1
	Supp. Fig. 1a-b							Supp. Fig. 1c					Supp. Fig. 1d					Supp. Fig. 1e-f							Supp. Fig. 1g					Supp. Fig. 1h					Supp. Fig. 11					Supp. Fig. 1j
					RSPO3 mRNA (AU)				% rs577721086-C					% rs577721086-C								RSPO3 mRNA (AU)				% rs1892172-A					% rs1892172-A					% rs1892172-A					% rs1892172-A
	Subject	rs72959041	Age (y)	BMI (kg/m2)	Abdo AT	Glut AT												Subject	rs9491696	Age (y)	BMI (kg/m2)	Abdo AT	Glut AT
	Female-1	A G	37	26.1493	3.99174	0.565657			Abdo ADS	Glut ADS	gDNA			Abdo AP	Glut AP	gDNA		Female-1	C C	43	25.8953	1.32989	0.470351			Abdo AT	Glut AT	gDNA			Abdo AT	Glut AT	gDNA			Abdo ADS	Glut ADS	gDNA			Abdo AP	Glut AP	gDNA
	Female-2	A G	40	24.8097	1.65991	0.627211		Male-1	51.51	58.17	50.57		Male-1	54.92	55.39	50.57		Female-2	C C	41	23.3681		0.68764		Female-1	64.3	72.59	49.55		Male-1	56.54	57.5	50.31		Male-1	67.46	59.67	50.56		Male-1	48.8443	51.0104	50.3775
	Female-3	A G	36	24.5204	1.99684	0.692641		Male-2	58.85	64.09	50.33		Male-2	53.43	50.59	50.33		Female-3	C C	43	21.6287	0.883069	0.242874		Female-2	57.76	61.76	49.09		Male-2	57.01	65.06	51.33		Male-2	51.64	52.69	50.46		Male-2	55.8459	44.8172	50.4762
	Female-4	A G	48	20.7257	5.12401	1.53255		Male-3	59.96	76.73	49.09		Male-3	53.72	44.07	49.09		Female-4	C C	50	23.218	1.0075	0.484533		Female-3	49.66	77.68	49.96		Male-3	62.57	61.15	50.59		Male-3	52.98	66.69	48.85		Male-3	49.805	50.3291	50.0089
	Female-5	A G	47	27.1203	4.96625													Female-5	C C	34	24.1938	1.03574	0.137651		Female-4	57.22	59.2	48.45		Male-4	62.44	56.94	47.99		Male-4	56.48	62.59	49.07		Male-4	53.0779	52.5189	48.6615
	Female-6	A G	51	22.4197	1.8934	1.75077		Female-1	73.48	69.72	51.95		Female-1	65.58	38.22	51.95		Female-6	C C	47	32.0703	0.857832	0.22041		Female-5	70.18	85.76	49.76		Male-5	48.22	59.42	48.96		Male-5	52.45	51.49	50.55		Male-5	51.7457	49.1124	50.1372
	Female-7	A G	51	27.1699	4.00289	4.32395		Female-2	66.45	76.38	57.86		Female-2	58.07	52.88	57.86		Female-7	C C	41	19.7975	1.65236	0.859733		Female-6	42.42	54.53	50.34		Male-6	50.55	55.22	50.19		Male-6	62.81	71.37	50.09		Male-6	57.1368	56.0731	50.9969
	Female-8	A G	46	26.1524	6.33267	2.27293		Female-3	63.25	80.47	46.22		Female-3	66.63	54.11	46.22		Female-8	C C	39	21.7429	0.599165	0.241127		Female-7	50.08	62.56	51.16		Male-7	51.29	72.15	49.83		Male-7	53.14	48.82	48.74		Male-7	47.9555	50.4308	48.9436
	Female-9	G G	48	32.7205	1.29858	0.238741		Female-4	67.13	80.57	48.81		Female-4	59.93	58.46	48.81		Female-9	C C	46	21.2373	1.18292	0.61516		Female-8	61.76	63.65	49.25		Male-8	52.55	45.96	52.16		Male-8	55.39	72.36	50.22		Male-8	62.9377	69.4658	49.4174
	Female-10	G G	43	25.8953	1.32989	0.470351		Female-5	69.11	65.13	50.33		Female-5	61.28	57.54	50.33		Female-10	C C	46	23.7338	0.700922	0.315325		Female-9	61.02	53.43	50.28		Male-9	48.93	63.51	49.21		Male-9	54.6	61.8	51.08		Male-9	52.9561	54.8253	49.1891
	Female-11	G G	40	24.3375		0.823986		Female-6	77.14	79.88	50.9		Female-6	51.19	53.26	50.9		Female-11	C C	41	24.4119	0.581232	0.180673		Female-10	60.02	70.32	49.33		Male-10	49.56	54.12	48.73		Male-10	53.91	58.72	49.02		Male-10	56.9459	54.6167	50.9941
	Female-12	G G	50	43.3458	1.94387	0.436744		Female-7	61.03	68.61	50.26		Female-7	51.45	55.73	50.26		Female-12	C C	44	28.3413	1.28333	0.317712		Female-11	53.87	56.46	51.16		Male-11	51.89	56.37	50.91		Male-11	60.28	66.88	49.5		Male-11	60.9204	42.3073	49.5401
	Female-13	G G	49	25.3848	1.68903	0.335955		Female-8	61.64	74.89	46.9		Female-8	75.71	70.57	46.9		Female-13	C C	49	26.9896	0.820181	0.436297		Female-12	44.89	51.26	49.53		Male-12	54.11	69.79	49.21		Male-12	56.57	59.2	49.27		Male-12	57.3399	52.3722	50.9034
	Female-14	G G	41	23.3681		0.68764		Female-9	69.85	78.65	48.73		Female-9	51.21	49.75	48.73		Female-14	C C	42	35.6712		0.198218		Female-13	53.51	62.99	51.07		Male-13	55.54	74.61	50.32		Male-13	55.58	53.2	51.08		Male-13	51.0264	43.5963	50.0331
	Female-15	G G	50	23.0732	4.95929	3.74392		Female-10	67.14	74.03	48.04		Female-10	59.28	53.86	48.04		Female-15	C C	48	25.6715	0.535361	0.10401		Female-14	61.93	60.04	50.63		Male-14	54.34	58.55	49.29		Male-14	62.04	70.29	49.62		Male-14	61.0126	51.7528	50.6594
	Female-16	G G	48	27.8001	1.41089	0.90639												Female-16	C C	38	25.2595	0.322226	0.339216							Male-15	48.28	44.41	50.84		Male-15	50.79	20.23	49.97		Male-15	66.1747	57.7119	50.3261
	Female-17	G G	42	30.1838		0.812627												Female-17	C C	46	23.7495	0.813017	0.391995							Male-16	52.85	74.81	49.91		Male-16	50.67	56.49	50.99		Male-16	37.966	48.2604	49.2447
	Female-18	G G	42	30.1808	1.66614	0.561689												Female-18	C C	34	23.2708	2.6025								Male-17	61.74	68.29	50.21		Male-17	49.55	48.44	50.11		Male-17	44.785		50.8427
	Female-19	G G	46	23.5101	1.06908	0.658378												Female-19	C C	41	21.4158	1.02575	0.924229												Male-18	56.87	75.95	50.74		Male-18	53.3524	47.4918	49.3597
	Female-20	G G	43	21.6287	0.883069	0.242874												Female-20	C C	47	30.1229	1.7906	0.605785												Male-19	47.81	46.1	50.41		Male-19	65.831	48.6341	49.8883
	Female-21	G G	49	25.0363	2.49939	0.882278												Female-21	C C	52	27.6638	2.58147	1.61802												Male-20	38.05	63.45	49.32
	Female-22	G G	51	20.1469	1.51612	0.427813												Female-22	C C	38	25.9225		0.396489												Male-21	51.38		50.92
	Female-23	G G	50	23.218	1.0075	0.484533												Female-23	G C	48	32.7205	1.29858	0.238741												Male-22	45.61	43.48	49.44
	Female-24	G G	38	25.6293	0.760135	1.29263												Female-24	G C	50	43.3458	1.94387	0.436744
	Female-25	G G	34	28.0052	0.528239	0.637546												Female-25	G C	50	23.0732	4.95929	3.74392
	Female-26	G G	34	24.1938	1.03574	0.137651												Female-26	G C	42	30.1838		0.812627
	Female-27	G G	34	25.5117	1.94604	1.21306												Female-27	G C	42	30.1808	1.66614	0.561689
	Female-28	G G	48	38.5682	1.5002	0.369573												Female-28	G C	38	25.6293	0.760135	1.29263
	Female-29	G G	45	24.0983	2.30178	1.04801												Female-29	G C	48	38.5682	1.5002	0.369573
	Female-30	G G	39	28.3164	1.70382	0.32618												Female-30	G C	45	24.0983	2.30178	1.04801
	Female-31	G G	39	25.8286	1.89243	0.530801												Female-31	G C	39	25.8286	1.89243	0.530801
	Female-32	G G	41	35.693	1.92401	0.902332												Female-32	G C	48	24.427	1.5793	0.939971
	Female-33	G G	48	24.427	1.5793	0.939971												Female-33	G C	52	29.207	2.76248	0.485341
	Female-34	G G	52	29.207	2.76248	0.485341												Female-34	G C	51	28.1661	1.80712	1.31705
	Female-35	G G	45	19.8286	1.12726	0.427333												Female-35	G C	45	19.8286	1.12726	0.427333
	Female-36	G G	46	37.197		0.213793												Female-36	G C	46	37.197		0.213793
	Female-37	G G	35	21.3599		0.601849												Female-37	G C	35	21.3599		0.601849
	Female-38	G G	47	32.0703	0.857832	0.22041												Female-38	G C	33	18.8324	3.94286	1.15739
	Female-39	G G	41	19.7975	1.65236	0.859733												Female-39	G C	45	28.6391	0.744716	0.0401268
	Female-40	G G	33	18.8324	3.94286	1.15739												Female-40	G C	53	20.5853	0.389542	0.356446
	Female-41	G G	45	28.6391	0.744716	0.0401268												Female-41	G C	48	25.453	0.919884	0.549457
	Female-42	G G	39	21.7429	0.599165	0.241127												Female-42	G C	43	24.4	1.76388	0.85032
	Female-43	G G	53	20.5853	0.389542	0.356446												Female-43	G C	45	40.2204	2.00458	0.538192
	Female-44	G G	48	25.453	0.919884	0.549457												Female-44	G C	46	22.9767	1.39103	0.427268
	Female-45	G G	46	21.2373	1.18292	0.61516												Female-45	G C	43	32.0494	0.731938	0.430897
	Female-46	G G	43	24.4	1.76388	0.85032												Female-46	G C	34	24.9163	4.8808
	Female-47	G G	45	40.2204	2.00458	0.538192												Female-47	G C	40	28.3581	2.84547
	Female-48	G G	46	23.7338	0.700922	0.315325												Female-48	G C	37	36.6969	3.20842	0.195529
	Female-49	G G	41	24.4119	0.581232	0.180673												Female-49	G C	50	23.8281	2.10681	0.700587
	Female-50	G G	44	28.3413	1.28333	0.317712												Female-50	G C	47	23.9441	1.62704	0.680861
	Female-51	G G	46	22.9767	1.39103	0.427268												Female-51	G C	42	20.7098	3.76954	0.526675
	Female-52	G G	51	24.1831	4.40094	1.10595												Female-52	G C	49	27.5825	0.568874	0.281444
	Female-53	G G	43	32.0494	0.731938	0.430897												Female-53	G C	35	21.2987	0.918993	0.483845
	Female-54	G G	34	24.9163	4.8808													Female-54	G C	44	24.3438	2.84878
	Female-55	G G	40	28.3581	2.84547													Female-55	G C	48	23.4337		0.727475
	Female-56	G G	37	36.6969	3.20842	0.195529												Female-56	G C	37	28.5704	0.63114	1.06999
	Female-57	G G	49	26.9896	0.820181	0.436297												Female-57	G C	37	21.9429	2.30343	0.844834
	Female-58	G G	42	35.6712		0.198218												Female-58	G C	46	20.4825	0.609577
	Female-59	G G	50	23.8281	2.10681	0.700587												Female-59	G C	42	33.7564	1.36691	0.641536
	Female-60	G G	47	23.9441	1.62704	0.680861												Female-60	G C	52	25	0.870545	0.421254
	Female-61	G G	53	25.1042		2.22001												Female-61	G C	44	25.1044	0.376517
	Female-62	G G	48	25.6715	0.535361	0.10401												Female-62	G C	44	29.0188		0.0683579
	Female-63	G G	42	20.7098	3.76954	0.526675												Female-63	G C	53	25.7583		1.18687
	Female-64	G G	41	31.5782		0.323397												Female-64	G C	41	24.8844	0.498751
	Female-65	G G	49	27.5825	0.568874	0.281444												Female-65	G C	46	22.4277	0.93852	0.194975
	Female-66	G G	35	21.2987	0.918993	0.483845												Female-66	G C	41	23.2761		0.629562
	Female-67	G G	47	34.0571	1.01459	0.787503												Female-67	G C	53	36.0194		0.432396
	Female-68	G G	44	24.3438	2.84878													Female-68	G C	36	21.8676	0.292473	0.263631
	Female-69	G G	38	25.2595	0.322226	0.339216												Female-69	G C	47	20.5853	0.705541	0.384986
	Female-70	G G	48	23.4337		0.727475												Female-70	G C	46	23.8031	0.502263	0.188167
	Female-71	G G	42	26.9999	2.0911	0.142599												Female-71	G C	48	24.13	5.41742	0.758836
	Female-72	G G	37	28.5704	0.63114	1.06999												Female-72	G C	45	23.4639	1.64806	0.471911
	Female-73	G G	37	21.9429	2.30343	0.844834												Female-73	G C	43	26.5295	4.03505	3.2479
	Female-74	G G	46	20.4825	0.609577													Female-74	G C	50	36.0369	2.42348	0.579073
	Female-75	G G	42	33.7564	1.36691	0.641536												Female-75	G C	39	23.1672	0.897139	0.437502
	Female-76	G G	52	25	0.870545	0.421254												Female-76	G C	48	31.9941	2.38783	0.291376
	Female-77	G G	44	25.1044	0.376517													Female-77	G G	40	24.3375		0.823986
	Female-78	G G	44	29.0188		0.0683579												Female-78	G G	48	27.8001	1.41089	0.90639
	Female-79	G G	38	27.5076	0.96185	0.318854												Female-79	G G	46	23.5101	1.06908	0.658378
	Female-80	G G	53	25.7583		1.18687												Female-80	G G	49	25.0363	2.49939	0.882278
	Female-81	G G	41	24.8844	0.498751													Female-81	G G	51	20.1469	1.51612	0.427813
	Female-82	G G	46	23.7495	0.813017	0.391995												Female-82	G G	34	28.0052	0.528239	0.637546
	Female-83	G G	34	23.2708	2.6025													Female-83	G G	34	25.5117	1.94604	1.21306
	Female-84	G G	41	21.4158	1.02575	0.924229												Female-84	G G	39	28.3164	1.70382	0.32618
	Female-85	G G	46	22.4277	0.93852	0.194975												Female-85	G G	41	35.693	1.92401	0.902332
	Female-86	G G	47	30.1229	1.7906	0.605785												Female-86	G G	51	24.1831	4.40094	1.10595
	Female-87	G G	52	27.6638	2.58147	1.61802												Female-87	G G	53	25.1042		2.22001
	Female-88	G G	41	23.2761		0.629562												Female-88	G G	41	31.5782		0.323397
	Female-89	G G	53	36.0194		0.432396												Female-89	G G	47	34.0571	1.01459	0.787503
	Female-90	G G	40	23.9574	1.01648	0.370033												Female-90	G G	42	26.9999	2.0911	0.142599
	Female-91	G G	36	21.8676	0.292473	0.263631												Female-91	G G	38	27.5076	0.96185	0.318854
	Female-92	G G	38	25.9225		0.396489												Female-92	G G	40	23.9574	1.01648	0.370033
	Female-93	G G	47	20.5853	0.705541	0.384986												Female-93	G G	49	23.3218	1.30907	1.817
	Female-94	G G	49	23.3218	1.30907	1.817												Female-94	G G	46	23.8531		0.343256
	Female-95	G G	46	23.8031	0.502263	0.188167
	Female-96	G G	48	24.13	5.41742	0.758836												Male-1	C C	44	22.546	0.846733	0.579383
	Female-97	G G	45	23.4639	1.64806	0.471911												Male-2	C C	47	23.8142	1.93978	0.339586
	Female-98	G G	43	26.5295	4.03505	3.2479												Male-3	C C	45	21.3608	4.4514	1.04331
	Female-99	G G	50	36.0369	2.42348	0.579073												Male-4	C C	44	39.9987	2.56059
	Female-100	G G	46	23.8531		0.343256												Male-5	C C	48	29.9205	4.20079	2.40958
	Female-101	G G	39	23.1672	0.897139	0.437502												Male-6	C C	43	30.2737	4.85057	1.51484
	Female-102	G G	48	31.9941	2.38783	0.291376												Male-7	C C	40	35.2653	1.71841	0.746122
																		Male-8	C C	41	23.2197	2.64009	0.625861
	Male-1	A G	44	28.1826	3.80385	0.672224												Male-9	C C	44	23.7196	2.14221	0.333696
	Male-2	A G	43	32.2494	4.6231	1.90967												Male-10	C C	47	26.9564	2.4904	1.06126
	Male-3	A G	52	23.9794	2.25897	0.553025												Male-11	C C	49	30.0783	1.24364	0.419821
	Male-4	A G	34	31.2205	2.80577	0.249702												Male-12	C C	51	25.7173		0.0599606
	Male-5	A G	40	26.1946	0.747967	0.409106												Male-13	C C	49	21.6597	1.59424	0.484714
	Male-6	A G	37	24.3767	2.20004	0.448955												Male-14	C C	49	24.5204	1.4307	0.270098
	Male-7	A G	52	25.374	0.974932	0.662604												Male-15	C C	45	31.3468	1.10128	0.598984
	Male-8	A G	45	40.0833	5.9115													Male-16	C C	52	31.1854	3.17507	2.4868
	Male-9	G G	44	22.546	0.846733	0.579383												Male-17	C C	39	23.7482	1.95851	0.712774
	Male-10	G G	45	24.6133	5.32603	0.882387												Male-18	C C	47	28.8272	1.906	1.0621
	Male-11	G G	38	24.1517	2.93797	1.8444												Male-19	C C	48	23.7311	4.03313	1.07369
	Male-12	G G	47	23.8142	1.93978	0.339586												Male-20	C C	42	25.1862	4.16799
	Male-13	G G	45	25.5649	3.36766	1.73861												Male-21	C C	45	46.1865	0.728352
	Male-14	G G	43	23.7926	1.83737	0.389472												Male-22	C C	43	34.9481	2.00034
	Male-15	G G	47	23.8422	3.39511	0.655357												Male-23	C C	37	25.4193	1.36613	0.206474
	Male-16	G G	36	24.0629	1.13085	0.417767												Male-24	C C	45	24.1868	4.15617	0.489286
	Male-17	G G	47	24.5074	2.11001	1.1813												Male-25	C C	46	33.2612	0.945607	1.29442
	Male-18	G G	44	26.6797	4.62276	1.06608												Male-26	C C	49	25.1843	3.33608	1.78809
	Male-19	G G	48	24.6648	2.40261	0.528334												Male-27	C C	47	28.3599	1.57389	0.419054
	Male-20	G G	50	27.1054	3.09626	1.46243												Male-28	C C	49	35.6237	7.43428	0.58879
	Male-21	G G	35	25.1652	2.79032	0.979884												Male-29	C C	49	32.264	4.89298	1.76061
	Male-22	G G	48	34.499	3.14602	1.2971												Male-30	G C	45	24.6133	5.32603	0.882387
	Male-23	G G	45	33.8972	1.94979	0.439285												Male-31	G C	38	24.1517	2.93797	1.8444
	Male-24	G G	45	21.3608	4.4514	1.04331												Male-32	G C	47	23.8422	3.39511	0.655357
	Male-25	G G	45	26.8464	5.52428	1.06382												Male-33	G C	47	24.5074	2.11001	1.1813
	Male-26	G G	45	28.6367	1.56546	0.78361												Male-34	G C	44	26.6797	4.62276	1.06608
	Male-27	G G	43	36.2972	1.65812	0.669157												Male-35	G C	50	27.1054	3.09626	1.46243
	Male-28	G G	41	32.3029	2.04491	0.869725												Male-36	G C	48	34.499	3.14602	1.2971
	Male-29	G G	44	39.9987	2.56059													Male-37	G C	45	26.8464	5.52428	1.06382
	Male-30	G G	48	29.9205	4.20079	2.40958												Male-38	G C	45	28.6367	1.56546	0.78361
	Male-31	G G	43	30.2737	4.85057	1.51484												Male-39	G C	43	36.2972	1.65812	0.669157
	Male-32	G G	40	35.2653	1.71841	0.746122												Male-40	G C	41	32.3029	2.04491	0.869725
	Male-33	G G	43	34.5825	2.17932	1.28175												Male-41	G C	43	34.5825	2.17932	1.28175
	Male-34	G G	41	21.276	3.00361	0.71785												Male-42	G C	43	23.3143	1.90836	0.500261
	Male-35	G G	43	23.3143	1.90836	0.500261												Male-43	G C	49	26.5044	2.73721	0.931545
	Male-36	G G	41	23.2197	2.64009	0.625861												Male-44	G C	48	30.7403	2.27499	0.654928
	Male-37	G G	49	26.5044	2.73721	0.931545												Male-45	G C	35	31.1849	1.66442	0.411487
	Male-38	G G	44	23.7196	2.14221	0.333696												Male-46	G C	49	27.7675	4.08996	0.893356
	Male-39	G G	47	26.9564	2.4904	1.06126												Male-47	G C	45	30.1292	1.80255	0.2812
	Male-40	G G	49	30.0783	1.24364	0.419821												Male-48	G C	41	31.4285	1.39386	0.302294
	Male-41	G G	48	30.7403	2.27499	0.654928												Male-49	G C	45	28.6621	3.57226	1.3483
	Male-42	G G	47	28.5008	0.973686													Male-50	G C	45	23.1373	3.52431	2.06095
	Male-43	G G	51	25.7173		0.0599606												Male-51	G C	50	28.7256	1.5541	0.256928
	Male-44	G G	49	21.6597	1.59424	0.484714												Male-52	G C	34	27.9239	5.74589	1.83054
	Male-45	G G	49	24.5204	1.4307	0.270098												Male-53	G C	45	25.7623	3.62448	1.08845
	Male-46	G G	42	26.426	1.46353	0.833433												Male-54	G C	37	24.9056	1.20861	0.346797
	Male-47	G G	35	31.1849	1.66442	0.411487												Male-55	G C	43	45.8978	1.36096	0.849645
	Male-48	G G	49	27.7675	4.08996	0.893356												Male-56	G C	42	27.1419	1.77267	0.563256
	Male-49	G G	45	31.3468	1.10128	0.598984												Male-57	G C	35	25.2023	9.05116	0.624545
	Male-50	G G	45	30.1292	1.80255	0.2812												Male-58	G C	45	32.5496	1.71917	0.661522
	Male-51	G G	41	31.4285	1.39386	0.302294												Male-59	G C	43	28.5293	1.93368	1.6623
	Male-52	G G	50	24.9074	2.27974	2.04431												Male-60	G C	46	24.7759	0.447383	1.69317
	Male-53	G G	45	28.6621	3.57226	1.3483												Male-61	G C	52	25.1102	1.92776	0.85419
	Male-54	G G	52	31.1854	3.17507	2.4868												Male-62	G C	44	26.7262		0.311036
	Male-55	G G	39	23.7482	1.95851	0.712774												Male-63	G C	53	23.8803	2.74954
	Male-56	G G	45	23.1373	3.52431	2.06095												Male-64	G C	48	22.7537	1.93703	0.500247
	Male-57	G G	50	28.7256	1.5541	0.256928												Male-65	G C	46	28.5326
	Male-58	G G	47	28.8272	1.906	1.0621												Male-66	G C	45	26.4033	2.44732	5.57504
	Male-59	G G	34	27.9239	5.74589	1.83054												Male-67	G C	36	39.2695	0.993442	0.148871
	Male-60	G G	45	25.7623	3.62448	1.08845												Male-68	G C	42	31.3368	1.89715	0.385341
	Male-61	G G	51	24.6098	3.43237	2.19628												Male-69	G C	44	41.3149	3.88306	1.21691
	Male-62	G G	37	24.9056	1.20861	0.346797												Male-70	G G	45	25.5649	3.36766	1.73861
	Male-63	G G	45	27.0429	1.95752	0.895432												Male-71	G G	43	23.7926	1.83737	0.389472
	Male-64	G G	43	45.8978	1.36096	0.849645												Male-72	G G	36	24.0629	1.13085	0.417767
	Male-65	G G	42	27.1419	1.77267	0.563256												Male-73	G G	48	24.6648	2.40261	0.528334
	Male-66	G G	35	25.2023	9.05116	0.624545												Male-74	G G	35	25.1652	2.79032	0.979884
	Male-67	G G	52	30.692	7.31932	0.245727												Male-75	G G	45	33.8972	1.94979	0.439285
	Male-68	G G	48	23.7311	4.03313	1.07369												Male-76	G G	41	21.276	3.00361	0.71785
	Male-69	G G	49	27.8421		0.217285												Male-77	G G	47	28.5008	0.973686
	Male-70	G G	42	25.1862	4.16799													Male-78	G G	42	26.426	1.46353	0.833433
	Male-71	G G	45	32.5496	1.71917	0.661522												Male-79	G G	50	24.9074	2.27974	2.04431
	Male-72	G G	41	28.1321		5.36358												Male-80	G G	51	24.6098	3.43237	2.19628
	Male-73	G G	45	46.1865	0.728352													Male-81	G G	45	27.0429	1.95752	0.895432
	Male-74	G G	43	28.5293	1.93368	1.6623												Male-82	G G	52	30.692	7.31932	0.245727
	Male-75	G G	43	34.9481	2.00034													Male-83	G G	49	27.8421		0.217285
	Male-76	G G	46	24.7759	0.447383	1.69317												Male-84	G G	41	28.1321		5.36358
	Male-77	G G	37	25.4193	1.36613	0.206474												Male-85	G G	45	29.654	4.63088	0.927773
	Male-78	G G	41	35.0417														Male-86	G G	41	30.0192		1.54133
	Male-79	G G	52	25.1102	1.92776	0.85419												Male-87	G G	48	26.9753	5.79584
	Male-80	G G	44	26.7262		0.311036												Male-88	G G	38	26.0604	5.17233	1.27878
	Male-81	G G	45	24.1868	4.15617	0.489286												Male-89	G G	49	35.8726	2.5898	0.286905
	Male-82	G G	53	23.8803	2.74954
	Male-83	G G	46	33.2612	0.945607	1.29442
	Male-84	G G	48	22.7537	1.93703	0.500247
	Male-85	G G	45	29.654	4.63088	0.927773
	Male-86	G G	41	30.0192		1.54133
	Male-87	G G	49	25.1843	3.33608	1.78809
	Male-88	G G	48	26.9753	5.79584
	Male-89	G G	47	28.3599	1.57389	0.419054
	Male-90	G G	38	26.0604	5.17233	1.27878
	Male-91	G G	45	26.4033	2.44732	5.57504
	Male-92	G G	36	39.2695	0.993442	0.148871
	Male-93	G G	49	35.6237	7.43428	0.58879
	Male-94	G G	49	35.8726	2.5898	0.286905
	Male-95	G G	42	31.3368	1.89715	0.385341
	Male-96	G G	44	41.3149	3.88306	1.21691
	Male-97	G G	49	32.264	4.89298	1.76061

## Sheet: Supp Fig 2
	Suppl. Fig. 2a				Frequency (% total cells counted)
					Abdo cell size (µm2)
		age (y)	BMI (kg/m2)		< 500	1000	1500	2000	2500	3000	3500	4000	4500	5000	5500	6000	6500	7000	7500	8000	8500	9000	9500	10000	10500	11000	11500	12000	12500	13000	13500	14000	14500	15000	15500	16000	16500	17000	17500	18000	18500	19000	19500	20000	>20000		<1500	1500-8500	>8500
	F-rs72959041 -GA-1	55.0062	21.1		4.67649	10.1858	9.54516	10.1858	9.28892	10.442	9.80141	9.41704	6.91864	5.95772	5.18898	2.43434	2.30621	1.6656	0.640615	0.384369	0.44843	0.0640615	0.128123	0.0640615	0.0640615	0.128123	0	0	0	0	0	0	0.0640615	0	0	0	0	0	0	0	0	0	0	0	0		24.4074	75.0801	0.512492
	F-rs72959041 -GA-2	51.3922	23.8		4.34057	9.6828	6.76127	4.92487	6.17696	8.09683	7.51252	8.76461	9.51586	8.43072	5.7596	5.59265	4.2571	3.08848	2.17028	1.91987	0.66778	0.834725	0.584307	0.33389	0.0834725	0.250417	0.0834725	0	0.0834725	0.0834725	0	0	0	0	0	0	0	0	0	0	0	0	0	0	0		20.7846	76.8781	2.33723
	F-rs72959041 -GA-3	44.5832	24.9		4.35393	10.3933	8.56742	10.2528	7.58427	6.17978	8.84831	6.74157	7.02247	5.89888	5.61798	3.93258	4.63483	3.79213	1.82584	1.96629	1.1236	0.421348	0.561798	0	0.140449	0	0	0	0	0	0	0	0	0.140449	0	0	0	0	0	0	0	0	0	0	0		23.3146	75.4213	1.26404
	F-rs72959041 -GA-4	48.1123	27		4.93562	7.93991	8.79828	5.36481	9.22747	9.22747	10.3004	6.86695	8.3691	6.65236	7.08155	5.5794	3.64807	1.71674	1.50215	1.28755	0.643777	0.429185	0	0.214592	0	0	0	0	0.214592	0	0	0	0	0	0	0	0	0	0	0	0	0	0	0	0		21.6738	77.4678	0.858369
	F-rs72959041 -GA-5	53.3799	27.3		1.74603	13.0159	12.2222	7.14286	7.61905	7.46032	7.61905	7.46032	6.03175	5.55556	5.87302	4.12698	3.80952	2.69841	2.22222	1.11111	0.952381	1.11111	1.11111	0.31746	0.31746	0.15873	0	0	0	0.15873	0	0	0	0	0	0	0.15873	0	0	0	0	0	0	0	0		26.9841	69.6825	3.33333
	F-rs72959041 -GA-6	47.7673	31.2		1.41593	7.61062	5.57522	5.48673	3.9823	5.22124	4.0708	4.24779	4.15929	4.86726	4.24779	4.15929	4.69027	5.66372	4.69027	4.42478	2.83186	4.24779	3.09735	3.00885	3.00885	2.12389	1.15044	1.15044	0.707965	1.15044	0.530973	0.884956	0.353982	0.353982	0.265487	0.0884956	0.0884956	0	0	0.0884956	0	0	0.176991	0.0884956	0.0884956		14.6018	62.7434	22.6549
	F-rs72959041 -GA-7	53.8152	32.1		4.97238	9.02394	6.07735	6.814	3.13076	3.8674	4.41989	5.70902	5.3407	4.97238	7.36648	5.15654	6.44567	6.44567	3.8674	2.39411	4.23573	1.84162	1.28913	1.65746	0.92081	1.84162	0.552486	0.736648	0.184162	0.368324	0	0	0	0	0.184162	0	0	0.184162	0	0	0	0	0	0	0		20.0737	70.1657	9.76059
	F-rs72959041 -GA-9	49.848	23.5		10.2639	17.8886	8.99316	9.57967	8.40665	8.3089	7.91789	6.84262	6.45161	5.27859	3.22581	1.66178	2.15054	1.36852	0.58651	0.293255	0.58651	0	0.0977517	0	0	0	0	0	0	0	0.0977517	0	0	0	0	0	0	0	0	0	0	0	0	0	0		37.1457	62.6588	0.195503
	F-rs72959041 -GA-10	46.9952	24.2		4.87805	12.9712	8.31486	6.98448	6.31929	6.09756	5.6541	6.76275	4.65632	5.09978	5.9867	5.09978	4.32373	3.99113	3.65854	2.21729	2.32816	1.44124	0.886918	1.10865	0.332594	0.221729	0	0.332594	0	0.221729	0	0	0	0	0	0	0	0.110865	0	0	0	0	0	0	0		26.1641	69.1796	4.65632
	F-rs72959041 -GA-11	49.9302	27.3		2.25653	7.00713	9.02613	6.88836	8.55107	5.70071	5.22565	4.75059	4.3943	7.00713	6.88836	5.22565	5.58195	3.80048	3.80048	4.27553	3.08789	1.90024	1.18765	0.712589	0.712589	0.712589	1.06888	0	0	0	0	0.118765	0.118765	0	0	0	0	0	0	0	0	0	0	0	0		18.2898	75.1781	6.53207
	F-rs72959041 -GA-12	66.976	29.3		2.4911	4.83986	5.33808	4.27046	4.12811	4.91103	5.69395	5.40925	5.97865	5.90747	5.5516	6.19217	4.55516	5.5516	4.69751	4.98221	3.0605	3.98577	2.34875	2.20641	2.34875	1.42349	1.20996	0.925267	0.213523	0.782918	0.427046	0.284698	0	0.142349	0.0711744	0	0	0.0711744	0	0	0	0	0	0	0		12.669	70.8897	16.4413
	F-rs72959041 -GA-13	52.1259	32.6		2.86554	8.44967	7.71492	5.58413	4.62895	5.43718	5.95151	4.84938	5.14328	5.73108	4.55547	5.0698	5.87803	4.11462	4.55547	3.74724	3.01249	3.08597	2.42469	1.46951	1.32256	1.39603	0.881705	0.514328	0.440852	0.367377	0.293902	0.293902	0.146951	0.0734754	0	0	0	0	0	0	0	0	0	0	0		19.0301	68.2586	12.7112
	F-rs72959041 -GA-14	52.2574	24.8		4.66102	23.7288	8.89831	9.74576	8.47458	9.74576	8.05085	7.62712	3.81356	5.50847	2.11864	1.69492	3.38983	1.27119	0.423729	0.847458	0	0	0	0	0	0	0	0	0	0	0	0	0	0	0	0	0	0	0	0	0	0	0	0	0		37.2881	62.7119	0
	F-rs72959041 -GA-15	46.256	27.6		4.32258	11.8065	10.3871	5.6129	5.87097	4.90323	5.48387	5.29032	5.03226	6.3871	4.3871	4.70968	4.32258	4.32258	3.22581	2.77419	1.48387	2.45161	1.87097	1.67742	1.16129	0.451613	0.516129	0.516129	0.258065	0.322581	0.193548	0.193548	0	0	0	0.0645161	0	0	0	0	0	0	0	0	0		26.5161	63.8065	9.67742
	F-rs72959041 -GG-1	53.7851	22.112		3.7694	8.42572	6.43016	3.7694	5.76497	6.87361	7.09534	9.09091	8.86918	10.643	7.31707	6.20843	5.54324	1.77384	2.21729	2.66075	0.886918	1.33038	1.10865	0.221729	0	0	0	0	0	0	0	0	0	0	0	0	0	0	0	0	0	0	0	0	0		18.6253	78.714	2.66075
	F-rs72959041 -GG-2	54.2286	24.2215		8.44156	11.6883	8.76623	6.49351	7.46753	7.46753	7.14286	5.84416	5.84416	7.46753	5.51948	4.87013	3.24675	0.974026	2.5974	1.94805	1.62338	0.974026	0.324675	0.974026	0	0	0.324675	0	0	0	0	0	0	0	0	0	0	0	0	0	0	0	0	0	0		28.8961	68.5065	2.5974
	F-rs72959041 -GG-3	43.5537	24.4995		6.55562	13.1112	8.705	6.28694	5.15852	6.44815	7.20043	6.82429	6.44815	5.26599	5.96454	5.42719	5.58839	2.57926	2.57926	1.77324	1.98818	0.698549	0.376142	0.322407	0.376142	0.107469	0.161204	0.0537346	0	0	0	0	0	0	0	0	0	0	0	0	0	0	0	0	0		28.3718	69.5325	2.09565
	F-rs72959041 -GG-4	48.1725	26.7818		0.719424	7.01439	9.53237	9.53237	14.9281	14.2086	12.5899	10.2518	7.19424	5.21583	2.51799	2.69784	1.43885	0.539568	0.539568	0	0.539568	0.179856	0	0.179856	0	0.179856	0	0	0	0	0	0	0	0	0	0	0	0	0	0	0	0	0	0	0		17.2662	82.1942	0.539568
	F-rs72959041 -GG-5	53.2238	26.1749		1.97368	4.27632	5.92105	5.92105	3.28947	2.30263	3.94737	6.25	4.60526	8.55263	7.23684	7.23684	6.25	5.59211	4.27632	4.93421	6.57895	1.64474	1.31579	1.64474	3.28947	0.657895	0.986842	0	0	0.657895	0	0.328947	0.328947	0	0	0	0	0	0	0	0	0	0	0	0		12.1711	76.9737	10.8553
	F-rs72959041 -GG-6	49.87	29.68		6.37363	9.01099	10.3297	9.23077	3.95604	4.3956	5.49451	5.05495	3.73626	2.1978	2.63736	3.07692	3.95604	3.51648	2.41758	2.63736	2.85714	2.41758	2.41758	1.97802	2.1978	1.53846	1.0989	1.31868	1.53846	0.659341	0	0.43956	0	0.879121	0.21978	1.0989	0	0.21978	0.21978	0	0.21978	0	0.21978	0.21978	0.21978		25.7143	55.1648	19.1209
	F-rs72959041 -GG-7	53.5551	32.4211		0.724638	2.657	4.34783	4.83092	4.34783	3.38164	3.62319	6.76329	2.89855	7.00483	5.07246	4.83092	5.7971	7.00483	7.24638	5.07246	6.28019	5.07246	3.1401	2.17391	2.89855	0.724638	1.20773	0.966184	0.483092	0.241546	0.483092	0.483092	0	0	0	0	0	0.241546	0	0	0	0	0	0	0		7.72947	74.1546	18.1159
	F-rs72959041 -GG-9	50.7433	23.2558		0	20.8589	11.6564	11.6564	6.74847	11.0429	5.52147	7.97546	6.13497	1.84049	3.68098	4.90798	4.29448	0	2.45399	0	0.613497	0	0	0	0	0	0.613497	0	0	0	0	0	0	0	0	0	0	0	0	0	0	0	0	0	0		32.5153	66.8712	0.613497
	F-rs72959041 -GG-10	43.7919	25.1429		11.4943	21.8391	12.069	8.33333	7.18391	6.6092	6.03448	4.31034	4.31034	4.02299	3.16092	1.14943	2.29885	1.14943	0.574713	1.14943	0.574713	0.574713	0.862069	0.287356	0.862069	0.287356	0	0	0	0.287356	0.287356	0	0	0	0	0	0	0.287356	0	0	0	0	0	0	0		45.4023	50.8621	3.73563
	F-rs72959041 -GG-11	47.9452	26.4		8.98123	16.4879	10.7239	9.24933	8.57909	5.22788	3.48525	4.55764	4.1555	1.60858	3.48525	3.35121	3.21716	2.01072	1.87668	1.60858	2.54692	0.80429	0.938338	1.74263	0.938338	1.07239	0.536193	0.402145	0.670241	0.268097	0.134048	0.134048	0.402145	0.402145	0	0	0	0.134048	0	0	0	0.134048	0	0	0.134048		36.193	54.9598	8.84718
	F-rs72959041 -GG-12	65.5086	29.1154		6.19902	12.8874	7.50408	6.85155	5.22023	3.26264	5.38336	5.70962	4.24144	5.22023	6.68842	4.5677	4.40457	3.75204	4.5677	2.28385	2.61011	2.77325	1.95759	1.46819	0.489396	0.489396	0.978793	0	0	0	0	0.163132	0	0.326264	0	0	0	0	0	0	0	0	0	0	0		26.5905	64.7635	8.646
	F-rs72959041 -GG-13	51.0472	33.9493		0.350877	1.40351	1.05263	2.45614	3.85965	4.5614	5.61404	3.85965	2.80702	5.26316	5.26316	5.26316	4.21053	7.7193	5.26316	9.47368	5.96491	5.26316	3.85965	5.61404	3.50877	1.40351	0.350877	2.80702	1.40351	0.701754	0	0.350877	0.350877	0	0	0	0	0	0	0	0	0	0	0	0		2.80702	71.5789	25.614
	F-rs72959041 -GG-14	54.5572	25.644		2.82752	16.3996	8.29406	8.38831	6.1263	5.84354	8.19981	5.46654	7.91706	7.16305	4.99529	4.90104	2.63902	2.26202	2.35627	2.63902	0.659755	0.942507	1.03676	0.0942507	0.377003	0.0942507	0.282752	0.0942507	0	0	0	0	0	0	0	0	0	0	0	0	0	0	0	0	0		27.5212	69.557	2.92177
	F-rs72959041 -GG-15	43.8877	25.5593		13.8329	18.4438	14.121	8.06916	10.3746	8.06916	5.18732	5.4755	4.03458	3.45821	2.30548	1.15274	1.15274	0.576369	1.15274	0.864553	0.288184	0.288184	0.288184	0.576369	0	0	0.288184	0	0	0	0	0	0	0	0	0	0	0	0	0	0	0	0	0	0		46.3977	52.1614	1.44092
	Suppl. Fig. 2b				Frequency (% total cells counted)
					Glut cell size (µm2)
		age (y)	BMI (kg/m2)		< 500	1000	1500	2000	2500	3000	3500	4000	4500	5000	5500	6000	6500	7000	7500	8000	8500	9000	9500	10000	10500	11000	11500	12000	12500	13000	13500	14000	14500	15000	15500	16000	16500	17000	17500	18000	18500	19000	19500	20000	>20000		<1500	1500-8500	>8500
	F-rs72959041 -GA-1	55.0062	21.1		4.71014	9.05797	8.69565	7.97101	6.34058	7.42754	9.60145	7.97101	8.69565	10.1449	6.88406	4.71014	2.71739	1.44928	0.905797	1.63043	0.362319	0.181159	0.181159	0	0	0.181159	0	0	0	0	0	0.181159	0	0	0	0	0	0	0	0	0	0	0	0	0		22.4638	76.8116	0.724638
	F-rs72959041 -GA-2	51.3922	23.8		1.75809	6.61041	7.03235	6.04782	5.9775	4.92264	5.27426	6.04782	8.15752	6.04782	5.6962	6.54008	6.68073	4.07876	4.5007	3.65682	3.37553	1.47679	1.82841	1.12518	0.914205	0.773558	0.421941	0.351617	0.140647	0.0703235	0.140647	0.0703235	0	0	0	0	0	0	0	0	0.21097	0	0	0	0.0703235		15.4008	77.0042	7.59494
	F-rs72959041 -GA-3	44.5832	24.9		3.50877	8.25211	7.21248	6.43275	6.88759	6.69266	5.97791	6.95257	5.84795	5.84795	4.67836	6.62768	5.26316	4.35348	4.67836	2.98895	1.88434	1.62443	1.29955	0.844704	0.584795	0.324886	0.259909	0.194932	0.0649773	0.129955	0.194932	0.0649773	0.0649773	0.129955	0	0.0649773	0	0	0	0	0	0	0.0649773	0	0		18.9734	75.1137	5.91293
	F-rs72959041 -GA-4	48.1123	27		3.1746	7.23104	4.40917	4.2328	4.2328	4.93827	4.05644	5.46737	7.05467	8.99471	7.23104	6.17284	6.52557	6.52557	5.11464	4.05644	3.88007	2.99824	2.29277	0.529101	0.176367	0.352734	0	0	0.176367	0	0.176367	0	0	0	0	0	0	0	0	0	0	0	0	0	0		14.8148	78.4832	6.70194
	F-rs72959041 -GA-5	53.3799	27.3		3.67534	12.098	7.04441	7.04441	5.20674	7.04441	6.43185	6.89127	5.35988	6.58499	3.82848	5.66616	4.2879	3.67534	3.98162	3.06279	1.37825	2.75651	1.22511	0.918836	0.612557	0.459418	0.459418	0.153139	0	0	0	0	0.153139	0	0	0	0	0	0	0	0	0	0	0	0		22.8178	70.4441	6.73813
	F-rs72959041 -GA-6	47.7673	31.2		2.32945	10.2329	7.7371	5.57404	5.82363	4.90849	4.49251	3.57737	3.57737	3.0782	3.57737	3.74376	5.40765	3.66057	2.32945	2.24626	3.57737	3.1614	2.49584	2.57903	2.57903	2.07987	2.41265	1.24792	1.33111	1.41431	0.998336	0.915141	0.499168	0.415973	0.249584	0.249584	0.166389	0	0.249584	0.0831947	0.0831947	0.0831947	0	0	0.831947		20.2995	55.574	24.1265
	F-rs72959041 -GA-7	53.8152	32.1		6.65054	9.91536	8.46433	5.0786	3.99033	6.89238	3.38573	4.71584	6.04595	4.71584	6.16687	5.32044	5.56227	4.474	3.62757	3.26481	3.50665	2.05562	1.45103	1.33011	0.725514	0.604595	0.604595	0.241838	0.241838	0.241838	0.241838	0.120919	0	0	0.120919	0	0	0	0	0	0.120919	0	0.120919	0	0		25.0302	66.7473	8.22249
	F-rs72959041 -GA-8	49.5852	21.2		2.41636	7.43494	7.43494	5.76208	7.00124	5.63817	5.886	7.00124	5.20446	6.93928	6.81537	5.57621	4.33705	3.9653	4.7088	3.65551	2.23048	2.54027	2.23048	1.11524	1.11524	0.247831	0.247831	0.433705	0	0.0619579	0	0	0	0	0	0	0	0	0	0	0	0	0	0	0		17.2862	74.7212	7.99257
	F-rs72959041 -GA-9	49.848	23.5		2.62712	9.57627	6.35593	4.49153	4.83051	5.08475	7.79661	7.62712	6.52542	7.20339	7.62712	5.84746	5.33898	5.08475	3.64407	2.37288	1.69492	2.0339	1.27119	0.847458	0.677966	0.338983	0.169492	0.338983	0.0847458	0.0847458	0	0	0	0.169492	0.169492	0.0847458	0	0	0	0	0	0	0	0	0		18.5593	75.1695	6.27119
	F-rs72959041 -GA-10	46.9952	24.2		1.54015	8.14081	8.25083	4.51045	4.84048	4.40044	4.51045	5.17052	6.38064	6.05061	4.62046	4.51045	4.51045	5.83058	7.15072	4.18042	3.19032	2.9703	2.09021	1.43014	1.54015	0.990099	0.880088	0.110011	0.330033	0.440044	0.550055	0	0.220022	0.110011	0	0.110011	0.110011	0	0	0	0	0.110011	0	0	0.220022		17.9318	69.857	12.2112
	F-rs72959041 -GA-11	49.9302	27.3		2.22032	9.39368	7.08796	7.42955	5.8924	6.14859	6.40478	7.68574	7.25875	6.31939	4.44065	5.03843	5.38002	4.69684	3.41588	2.73271	2.30572	1.11016	2.22032	0.853971	0.683177	0.256191	0.170794	0.341588	0	0.170794	0.0853971	0.0853971	0.0853971	0	0	0.0853971	0	0	0	0	0	0	0	0	0		18.702	75.1494	6.14859
	F-rs72959041 -GA-12	66.976	29.3		2.38908	10.5802	6.99659	5.9727	5.03413	4.52218	5.54608	5.46075	4.60751	5.2901	3.58362	4.01024	4.35154	4.69283	3.83959	3.92491	3.83959	2.13311	2.90102	2.13311	2.30375	1.53584	1.19454	1.02389	0.426621	0.426621	0.255973	0.426621	0.0853242	0	0.170648	0	0.0853242	0.0853242	0	0	0	0	0.0853242	0	0.0853242		19.9659	64.6758	15.3584
	F-rs72959041 -GA-13	52.1259	32.6		2.66445	5.82848	5.16236	5.57868	3.33056	4.07993	3.16403	3.41382	3.08077	2.33139	3.91341	4.07993	4.82931	3.41382	3.91341	4.24646	4.74604	2.91424	3.66361	3.58035	3.91341	3.24729	1.91507	2.41465	1.91507	1.66528	1.24896	0.666112	0.832639	0.749376	0.832639	0.832639	0.41632	0.249792	0.582848	0.0832639	0.166528	0.0832639	0	0.166528	0.0832639		13.6553	54.1216	32.2231
	F-rs72959041 -GA-14	52.2574	24.8		0.80573	5.28201	5.64011	4.83438	5.01343	6.08774	5.72963	4.9239	5.19248	5.46106	6.80394	5.28201	5.99821	5.37153	4.9239	3.93912	3.58102	3.04387	2.32766	2.77529	1.43241	1.61146	0.80573	0.626679	0.268577	0.716204	0.0895255	0.179051	0.0895255	0.268577	0.0895255	0.179051	0	0	0.0895255	0	0.0895255	0.0895255	0	0	0.358102		11.7278	73.1423	15.1298
	F-rs72959041 -GA-15	46.256	27.6		1.95599	8.19071	7.02934	5.01222	6.11247	5.86797	6.90709	5.01222	5.9291	6.90709	5.6846	5.86797	5.07335	5.86797	5.13447	3.66748	2.68949	2.50611	1.34474	0.977995	0.733496	0.305623	0.122249	0.488998	0.0611247	0.0611247	0.122249	0.183374	0	0.122249	0	0	0.0611247	0	0	0	0	0	0	0	0		17.176	75.7335	7.09046
	F-rs72959041 -GG-1	53.7851	22.112		3.13725	12.9412	6.66667	3.33333	7.05882	4.70588	5.68627	5.68627	7.05882	7.64706	5.88235	4.5098	4.31373	3.13725	5.29412	3.72549	3.52941	1.56863	1.37255	1.17647	0.784314	0.196078	0	0.196078	0.392157	0	0	0	0	0	0	0	0	0	0	0	0	0	0	0	0		22.7451	71.5686	5.68627
	F-rs72959041 -GG-2	54.2286	24.2215		0.940439	5.17241	5.95611	5.01567	6.42633	6.11285	6.26959	7.52351	8.77743	7.52351	8.93417	5.32915	4.85893	5.64263	4.07524	3.9185	2.97806	1.25392	0.783699	0.626959	0.783699	0	0.470219	0.15674	0	0.15674	0.31348	0	0	0	0	0	0	0	0	0	0	0	0	0	0		12.069	83.3856	4.54545
	F-rs72959041 -GG-3	43.5537	24.4995		7.25639	14.1672	9.39876	9.05321	7.46372	6.35798	5.94333	6.42709	4.9067	4.8376	5.11403	4.49205	3.93918	3.17899	2.00415	2.07326	0.967519	0.760194	0.48376	0.552868	0.0691085	0.138217	0.0691085	0.207326	0.138217	0	0	0	0	0	0	0	0	0	0	0	0	0	0	0	0		30.8224	66.7588	2.4188
	F-rs72959041 -GG-4	48.1725	26.7818		1.11857	9.17226	7.82998	8.50112	8.72483	7.60626	6.93512	5.81655	7.15884	6.04027	6.4877	6.71141	5.14541	4.02685	1.78971	3.57942	2.01342	0.223714	0	0.223714	0.447427	0	0	0	0.223714	0	0	0.223714	0	0	0	0	0	0	0	0	0	0	0	0	0		18.1208	80.5369	1.34228
	F-rs72959041 -GG-5	53.2238	26.1749		7.17489	10.3139	4.03587	4.03587	7.17489	3.13901	5.8296	3.58744	8.96861	6.72646	7.62332	5.38117	4.93274	5.8296	6.27803	2.24215	0.896861	2.24215	1.34529	0.44843	0	1.34529	0	0.44843	0	0	0	0	0	0	0	0	0	0	0	0	0	0	0	0	0		21.5247	72.6457	5.8296
	F-rs72959041 -GG-6	49.87	29.68		0	22.9412	11.7647	8.82353	5.88235	8.23529	6.47059	4.11765	2.35294	4.70588	2.35294	3.52941	3.52941	1.17647	1.17647	1.76471	0.588235	2.94118	0.588235	0.588235	0.588235	0.588235	1.17647	0.588235	2.35294	0.588235	0	0	0.588235	0	0	0	0	0	0	0	0	0	0	0	0		34.7059	54.7059	10.5882
	F-rs72959041 -GG-7	53.5551	32.4211		1.40845	2.46479	5.28169	6.69014	4.57746	4.22535	5.98592	6.33803	7.39437	5.6338	7.04225	7.74648	4.22535	3.16901	4.57746	2.11268	3.87324	3.16901	4.92958	1.40845	1.76056	1.76056	1.76056	1.05634	0	0.352113	0.352113	0.352113	0	0.352113	0	0	0	0	0	0	0	0	0	0	0		9.15493	73.5915	17.2535
	F-rs72959041 -GG-8	50.3217	21.9713		7.05128	15.4915	10.2564	7.15812	5.02137	5.44872	3.73932	4.91453	4.2735	5.66239	4.59402	3.95299	3.31197	4.05983	3.31197	3.09829	1.7094	2.13675	1.06838	0.854701	0.534188	0.641026	0.42735	0.213675	0.213675	0.213675	0.106838	0.213675	0	0	0	0	0.106838	0	0	0.106838	0	0	0	0	0.106838		32.7991	60.2564	6.94444
	F-rs72959041 -GG-9	50.7433	23.2558		0	13.8393	11.3839	8.48214	6.69643	7.58929	6.69643	8.92857	6.25	5.58036	4.46429	4.01786	2.90179	2.45536	2.67857	2.90179	1.5625	1.11607	0.892857	0.669643	0.446429	0.446429	0	0	0	0	0	0	0	0	0	0	0	0	0	0	0	0	0	0	0		25.2232	71.2054	3.57143
	F-rs72959041 -GG-10	43.7919	25.1429		11.1628	18.8372	9.30233	5.81395	5.81395	3.95349	4.65116	3.48837	5.34884	2.55814	3.48837	4.18605	1.86047	4.65116	2.7907	3.72093	0.697674	0.697674	0.465116	1.16279	1.16279	0.465116	0.930233	0.465116	0	0	0.465116	0.697674	0.697674	0.232558	0	0	0	0	0.232558	0	0	0	0	0	0		39.3023	53.0233	7.67442
	F-rs72959041 -GG-11	47.9452	26.4		6.77656	14.1026	10.2564	6.41026	6.41026	4.21245	6.77656	5.49451	3.47985	5.49451	4.94505	4.94505	3.84615	3.47985	3.84615	2.01465	1.64835	2.01465	1.28205	0.549451	0.732601	0.18315	0.3663	0	0.3663	0	0.18315	0	0.18315	0	0	0	0	0	0	0	0	0	0	0	0		31.1355	63.0037	5.86081
	F-rs72959041 -GG-12	65.5086	29.1154		7.3724	15.879	9.82987	4.53686	4.34783	2.26843	3.59168	3.21361	3.21361	4.34783	2.83554	4.34783	2.45747	1.70132	2.26843	2.83554	2.26843	2.26843	2.26843	2.0794	3.21361	1.51229	2.45747	1.13422	1.70132	1.89036	0.378072	0.567108	0.189036	0.756144	0.378072	0.567108	0	0	0.189036	0.189036	0.567108	0	0	0.189036	0.189036		33.0813	44.2344	22.6843
	F-rs72959041 -GG-13	51.0472	33.9493		0.793651	11.1111	6.34921	6.34921	3.96825	2.38095	3.96825	4.7619	3.1746	2.38095	3.1746	3.96825	1.5873	3.96825	3.1746	6.34921	5.55556	3.96825	3.1746	6.34921	0.793651	3.1746	3.1746	3.1746	0.793651	0.793651	0	0	0	0	0.793651	0.793651	0	0	0	0	0	0	0	0	0		18.254	54.7619	26.9841
	F-rs72959041 -GG-14	54.5572	25.644		3.16656	14.8828	9.75301	7.28309	6.58645	5.63648	5.50982	4.49652	4.30652	5.38315	3.54655	3.35655	4.17986	3.16656	2.91324	3.22989	2.72324	1.77327	2.0266	1.77327	1.51995	0.569981	0.696643	0.633312	0.253325	0.316656	0	0	0	0.126662	0.0633312	0.0633312	0	0	0	0	0	0	0	0.0633312	0		27.8024	62.3179	9.87967
	F-rs72959041 -GG-15	43.8877	25.5593		8.33333	14.4444	8.88889	8.88889	6.11111	5.55556	3.33333	4.44444	3.88889	1.66667	2.22222	0.555556	4.44444	0.555556	3.33333	1.66667	2.77778	1.66667	0	1.66667	0.555556	0.555556	2.22222	1.66667	1.66667	0.555556	1.11111	0	2.77778	1.66667	0.555556	0.555556	1.11111	0	0.555556	0	0	0	0	0	0		31.6667	49.4444	18.8889

## Sheet: Supp Fig 3
	Supp. Fig. 3a						Supp. Fig. 3b					Supp. Fig. 3c
		RSPO3/18S						Doubling time (days)					AdipoRed (% mean shCON)
		shCON	shRSPO3	% KD				shCON	shRSPO3				shCON	shRSPO3
	Exp #1	0.133038	0.0276816	79.1927			Exp #1	6.40117	10.6637			Exp #1-1	165.933	228.058
	Exp #2	0.0547611	0.0676659	-23.5655			Exp #2	5.33945	7.81248			Exp #1-2	115.32	190.69
	Exp #3	0.0637949	0.0199292	68.7605			Exp #3	5.96724	9.28296			Exp #1-3	126.322	198.73
	Exp #4	0.043841	0.033012	24.7006			Exp #4	3.92661	7.09451			Exp #1-4	115.108	268.769
	Exp #5	0.107567	0.0651033	39.4767			Exp #5	5.03751	8.05229			Exp #1-5	96.2336	249.852
	Exp #6	0.179601	0.0936743	47.8432			Exp #6	5.26534	8.32826			Exp #1-6	103.851	244.181
	Exp #7	0.0679249	0.0478922	29.4924			Exp #7	6.49003	7.64715			Exp #1-7	95.6835	208.252
	Exp #8	0.0413858	0.0400608	3.20148			Exp #8	4.62507	6.53968			Exp #1-8	107.237	195.218
	Exp #9	0.166418	0.0810781	51.2805			Exp #9	4.34701	10.1406			Exp #1-9	81.4642	173.593
	Exp #10	0.0511299	0.0525081	-2.69551			Exp #10	4.14147	8.20909			Exp #1-10	100.212	279.094
	Exp #11	0.0524866	0.0475826	9.34337			Exp #11	3.36345	4.19531			Exp #1-11	97.884	262.294
	Exp #12	0.0444879	0.028401	36.1601								Exp #1-12	87.6005	277.063
	Exp #13	0.0384363	0.0339508	11.67								Exp #1-13	97.2493	187.516
												Exp #1-14	80.0677	186.119
												Exp #1-15	85.1883	194.499
												Exp #1-16	85.4422	237.114
												Exp #1-17	102.455	244.308
												Exp #1-18	72.408	245.281
												Exp #1-19	133.009	173.466
												Exp #1-20	93.4405	194.499
												Exp #1-21	85.3153	162.082
												Exp #1-22	112.738	230.3
												Exp #1-23	84.6382	238.807
												Exp #1-24	75.328	218.07
												Exp #2-1	130.672	308.777
												Exp #2-2	107.843	240.57
												Exp #2-3	109.944	210.738
												Exp #2-4	112.465	368.721
												Exp #2-5	156.209	378.758
												Exp #2-6	113.025	399.58
												Exp #2-7	91.4566	249.393
												Exp #2-8	81.4192	245.331
												Exp #2-9	74.7432	259.01
												Exp #2-10	115.313	323.203
												Exp #2-11	105.556	342.157
												Exp #2-12	114.146	370.588
												Exp #2-13	108.123	253.268
												Exp #2-14	69.6545	211.158
												Exp #2-15	87.6751	189.776
												Exp #2-16	89.8226	308.777
												Exp #2-17	81.606	354.762
												Exp #2-18	121.055	338.282
												Exp #2-19	96.1718	240.476
												Exp #2-20	82.4463	223.763
												Exp #2-21	69.6078	216.76
												Exp #2-22	79.972	353.968
												Exp #2-23	89.7292	337.395
												Exp #2-24	111.438	309.01

[truncated: 8 more sheets: Supp Fig 4, Supp Fig 5, Supp Fig 6, Supp Fig 7, Supp Fig 8, Supp Fig 9, Supp Fig 10, Supp Fig 11]
